# Supplementary material for: RNA oxidation in chromatin modification and DNA-damage response following exposure to formaldehyde
Source: Sci Rep. 2020 Oct 6;10:16545. doi: 10.1038/s41598-020-73376-7 (PMC7538935; doi:10.1038/s41598-020-73376-7)
Supplement: Supplementary file 1 — Supplementary Information. [file 41598_2020_73376_MOESM1_ESM.xlsx]

## Sheet: Data S1
Data S1. Formaldehyde-induced oxidized transcripts (343 transcripts)
Ensembl transcript ID	HGNC Symbol	Ensembl gene ID	Description	FA Log2(Fold Change)	CA Log2 (Fold Change)	FA Adjusted p-value	CA Adjusted p-value	FA Log2(Fold Change) - CA Log2(Fold Change)
ENST00000249005	A4GALT	ENSG00000128274	alpha 1,4-galactosyltransferase (P blood group) [Source:HGNC Symbol;Acc:HGNC:18149]	2.52672	-7.85896	0.99998	0.00232	10.3857
ENST00000527256	ACP2	ENSG00000134575	acid phosphatase 2, lysosomal [Source:HGNC Symbol;Acc:HGNC:123]	8.24933	2.88156	0.00122401	0.329322	5.36776
ENST00000425660	ACTB	ENSG00000075624	actin beta [Source:HGNC Symbol;Acc:HGNC:132]	7.73584	-1.03061	0.0111318	NA	8.76645
ENST00000473257	ACTB	ENSG00000075624	actin beta [Source:HGNC Symbol;Acc:HGNC:132]	9.40536	3.10589	1.01371e-05	0.13307	6.29947
ENST00000555616	ACTN1	ENSG00000072110	actinin alpha 1 [Source:HGNC Symbol;Acc:HGNC:163]	-1.37979	-8.65635	0.928122	7.32374e-05	7.27656
ENST00000497134	ADAM17	ENSG00000151694	ADAM metallopeptidase domain 17 [Source:HGNC Symbol;Acc:HGNC:195]	11.3834	0.250085	1.35758e-10	0.999995	11.1333
ENST00000394697	ADCY7	ENSG00000121281	adenylate cyclase 7 [Source:HGNC Symbol;Acc:HGNC:238]	5.38008	0.932639	0.00137567	0.999995	4.44744
ENST00000238855	AFTPH	ENSG00000119844	aftiphilin [Source:HGNC Symbol;Acc:HGNC:25951]	0.717791	-8.09028	0.99998	0.000648607	8.80807
ENST00000370165	AGL	ENSG00000162688	amylo-alpha-1, 6-glucosidase, 4-alpha-glucanotransferase [Source:HGNC Symbol;Acc:HGNC:321]	8.73988	NA	9.08082e-05	NA	8.73988
ENST00000259318	AKAP2	ENSG00000241978	A-kinase anchoring protein 2 [Source:HGNC Symbol;Acc:HGNC:372]	22.6613	9.24215	0.000381815	0.760385	13.4192
ENST00000458649	AMBRA1	ENSG00000110497	autophagy and beclin 1 regulator 1 [Source:HGNC Symbol;Acc:HGNC:25990]	-1.4755	-7.13475	0.99998	0.027629	5.65925
ENST00000357586	AP1B1	ENSG00000100280	adaptor related protein complex 1 subunit beta 1 [Source:HGNC Symbol;Acc:HGNC:554]	0.211365	-9.09995	0.99998	1.04158e-05	9.31131
ENST00000558439	AP4E1	ENSG00000081014	adaptor related protein complex 4 subunit epsilon 1 [Source:HGNC Symbol;Acc:HGNC:573]	-0.807544	-7.32189	0.99998	0.0120246	6.51435
ENST00000543365	ARHGAP45	ENSG00000180448	Rho GTPase activating protein 45 [Source:HGNC Symbol;Acc:HGNC:17102]	7.98856	3.43576	0.0277074	0.0599372	4.5528
ENST00000637417	ARHGEF9	ENSG00000131089	Cdc42 guanine nucleotide exchange factor 9 [Source:HGNC Symbol;Acc:HGNC:14561]	-1.2352	-7.1845	0.99998	0.0211826	5.94931
ENST00000457599	ARID1A	ENSG00000117713	AT-rich interaction domain 1A [Source:HGNC Symbol;Acc:HGNC:11110]	8.28271	3.22533	0.0242772	0.429821	5.05738
ENST00000451682	ARPC1B	ENSG00000130429	actin related protein 2/3 complex subunit 1B [Source:HGNC Symbol;Acc:HGNC:704]	-0.146602	-7.42738	0.99998	0.00757151	7.28077
ENST00000542393	ASCC2	ENSG00000100325	activating signal cointegrator 1 complex subunit 2 [Source:HGNC Symbol;Acc:HGNC:24103]	7.96127	-0.121092	0.00738456	0.999995	8.08236
ENST00000415229	ASRGL1	ENSG00000162174	asparaginase like 1 [Source:HGNC Symbol;Acc:HGNC:16448]	7.66833	-0.733448	0.0240024	NA	8.40178
ENST00000366987	ATF3	ENSG00000162772	activating transcription factor 3 [Source:HGNC Symbol;Acc:HGNC:785]	-0.466826	-8.07989	0.99998	0.000555954	7.61306
ENST00000530500	ATG13	ENSG00000175224	autophagy related 13 [Source:HGNC Symbol;Acc:HGNC:29091]	-1.80109	-7.93719	0.99998	0.00212923	6.1361
ENST00000409422	ATG9A	ENSG00000198925	autophagy related 9A [Source:HGNC Symbol;Acc:HGNC:22408]	8.93263	1.44637	0.00212744	0.999995	7.48626
ENST00000617114	ATP13A2	ENSG00000159363	ATPase cation transporting 13A2 [Source:HGNC Symbol;Acc:HGNC:30213]	7.92175	-4.58737	0.006887	NA	12.5091
ENST00000256031	ATP13A3	ENSG00000133657	ATPase 13A3 [Source:HGNC Symbol;Acc:HGNC:24113]	-3.62655	-8.84115	0.33388	1.21967e-05	5.2146
ENST00000622612	BCL2L11	ENSG00000153094	BCL2 like 11 [Source:HGNC Symbol;Acc:HGNC:994]	7.45064	-0.299663	0.0364164	0.999995	7.75031
ENST00000639132	BIVM-ERCC5	ENSG00000270181	BIVM-ERCC5 readthrough [Source:HGNC Symbol;Acc:HGNC:43690]	8.07773	-7.35799	0.300973	0.0185211	15.4357
ENST00000568816	BLOC1S6	ENSG00000104164	biogenesis of lysosomal organelles complex 1 subunit 6 [Source:HGNC Symbol;Acc:HGNC:8549]	-0.48624	-7.53448	0.99998	0.00616444	7.04824
ENST00000471181	BRCA1	ENSG00000012048	BRCA1, DNA repair associated [Source:HGNC Symbol;Acc:HGNC:1100]	8.19557	-6.92925	0.00191175	0.590227	15.1248
ENST00000634433	BRCA1	ENSG00000012048	BRCA1, DNA repair associated [Source:HGNC Symbol;Acc:HGNC:1100]	0.473205	-8.14485	0.99998	0.000723894	8.61805
ENST00000539697	BROX	ENSG00000162819	BRO1 domain and CAAX motif containing [Source:HGNC Symbol;Acc:HGNC:26512]	1.70784	-0.670117	0.00475761	0.999995	2.37796
ENST00000419090	BZW1	ENSG00000082153	basic leucine zipper and W2 domains 1 [Source:HGNC Symbol;Acc:HGNC:18380]	7.86584	3.19793	0.360597	0.0240623	4.66792
ENST00000312292	C9orf131	ENSG00000174038	chromosome 9 open reading frame 131 [Source:HGNC Symbol;Acc:HGNC:31418]	1.99765	-7.01865	0.99998	0.0341915	9.0163
ENST00000545538	CAMKK2	ENSG00000110931	calcium/calmodulin dependent protein kinase kinase 2 [Source:HGNC Symbol;Acc:HGNC:1470]	5.74622	-1.24641	0.0208382	0.999995	6.99263
ENST00000572543	CAMTA2	ENSG00000108509	calmodulin binding transcription activator 2 [Source:HGNC Symbol;Acc:HGNC:18807]	0.733093	-7.53917	0.99998	0.00460515	8.27226
ENST00000543229	CCAR1	ENSG00000060339	cell division cycle and apoptosis regulator 1 [Source:HGNC Symbol;Acc:HGNC:24236]	-2.88668	-8.51134	0.953209	5.43071e-05	5.62466
ENST00000439986	CCBE1	ENSG00000183287	collagen and calcium binding EGF domains 1 [Source:HGNC Symbol;Acc:HGNC:29426]	-7.33435	-9.95535	0.555225	2.52743e-07	2.621
ENST00000513956	CCND3	ENSG00000112576	cyclin D3 [Source:HGNC Symbol;Acc:HGNC:1585]	6.45472	-0.0164705	0.0483491	0.999995	6.47119
ENST00000465947	CCNL1	ENSG00000163660	cyclin L1 [Source:HGNC Symbol;Acc:HGNC:20569]	7.88807	-0.196552	0.00581367	0.999995	8.08462
ENST00000478595	CD200	ENSG00000091972	CD200 molecule [Source:HGNC Symbol;Acc:HGNC:7203]	7.39847	-5.40489	0.0458692	NA	12.8034
ENST00000323817	CDK19	ENSG00000155111	cyclin dependent kinase 19 [Source:HGNC Symbol;Acc:HGNC:19338]	-0.553918	-6.55805	0.99998	1.7555e-05	6.00413
ENST00000395292	CELF1	ENSG00000149187	CUGBP Elav-like family member 1 [Source:HGNC Symbol;Acc:HGNC:2549]	0.91717	-7.234	0.99998	0.0316819	8.15117
ENST00000453495	CEP170B	ENSG00000099814	centrosomal protein 170B [Source:HGNC Symbol;Acc:HGNC:20362]	1.95238	-8.86139	0.102327	0.000337086	10.8138
ENST00000277082	CEP78	ENSG00000148019	centrosomal protein 78 [Source:HGNC Symbol;Acc:HGNC:25740]	1.4787	-7.63107	0.99998	0.000439788	9.10977
ENST00000575313	CLDN7	ENSG00000181885	claudin 7 [Source:HGNC Symbol;Acc:HGNC:2049]	8.03425	2.53694	0.00870843	0.999995	5.49732
ENST00000358808	CLIP1	ENSG00000130779	CAP-Gly domain containing linker protein 1 [Source:HGNC Symbol;Acc:HGNC:10461]	2.27919	-10.4003	NA	2.09972e-09	12.6795
ENST00000415891	CLIP4	ENSG00000115295	CAP-Gly domain containing linker protein family member 4 [Source:HGNC Symbol;Acc:HGNC:26108]	0.97472	-7.48	0.99998	0.00641138	8.45472
ENST00000567963	CLN3	ENSG00000188603	CLN3, battenin [Source:HGNC Symbol;Acc:HGNC:2074]	-0.050601	-7.34891	0.99998	0.0161221	7.29831
ENST00000617103	CLTCL1	ENSG00000070371	clathrin heavy chain like 1 [Source:HGNC Symbol;Acc:HGNC:2093]	8.00712	NA	0.0039404	NA	8.00712
ENST00000545882	CNN3	ENSG00000117519	calponin 3 [Source:HGNC Symbol;Acc:HGNC:2157]	-1.42566	-9.9931	0.99998	3.34078e-08	8.56744
ENST00000418808	CNOT9	ENSG00000144580	CCR4-NOT transcription complex subunit 9 [Source:HGNC Symbol;Acc:HGNC:10445]	8.09828	1.37667	0.00238924	0.999995	6.72162
ENST00000445054	COBL	ENSG00000106078	cordon-bleu WH2 repeat protein [Source:HGNC Symbol;Acc:HGNC:22199]	-3.18278	-7.44047	0.99998	0.0079543	4.25769
ENST00000562200	COG4	ENSG00000103051	component of oligomeric golgi complex 4 [Source:HGNC Symbol;Acc:HGNC:18620]	2.6708	-7.31949	0.99998	0.0222872	9.99029
ENST00000503915	COQ2	ENSG00000173085	coenzyme Q2, polyprenyltransferase [Source:HGNC Symbol;Acc:HGNC:25223]	-0.358327	-7.44887	0.99998	0.0108479	7.09054
ENST00000508244	CPLANE1	ENSG00000197603	ciliogenesis and planar polarity effector 1 [Source:HGNC Symbol;Acc:HGNC:25801]	-1.45922	-9.13389	0.99998	1.90571e-07	7.67467
ENST00000551568	CPM	ENSG00000135678	carboxypeptidase M [Source:HGNC Symbol;Acc:HGNC:2311]	-0.85708	-8.83581	0.99998	1.05132e-05	7.97873
ENST00000523203	CSNK1A1	ENSG00000113712	casein kinase 1 alpha 1 [Source:HGNC Symbol;Acc:HGNC:2451]	8.27678	3.79538	0.00877239	0.999995	4.4814
ENST00000452950	CSTF1	ENSG00000101138	cleavage stimulation factor subunit 1 [Source:HGNC Symbol;Acc:HGNC:2483]	7.72447	-0.0107494	0.0113149	0.999995	7.73522
ENST00000494626	CTBP2	ENSG00000175029	C-terminal binding protein 2 [Source:HGNC Symbol;Acc:HGNC:2495]	0.206736	-7.88049	0.99998	0.00114872	8.08723
ENST00000643052	CTNNB1	ENSG00000168036	catenin beta 1 [Source:HGNC Symbol;Acc:HGNC:2514]	1.88551	-8.29103	0.99998	0.000186549	10.1765
ENST00000374484	CUTA	ENSG00000112514	cutA divalent cation tolerance homolog [Source:HGNC Symbol;Acc:HGNC:21101]	-1.74265	-7.60256	0.99998	0.00796251	5.85992
ENST00000648807	DARS2	ENSG00000117593	aspartyl-tRNA synthetase 2, mitochondrial [Source:HGNC Symbol;Acc:HGNC:25538]	7.62786	0.686348	0.0147069	0.999995	6.94151
ENST00000535924	DDAH1	ENSG00000153904	dimethylarginine dimethylaminohydrolase 1 [Source:HGNC Symbol;Acc:HGNC:2715]	-1.80306	-8.13227	NA	5.41321e-10	6.3292
ENST00000329143	DDIAS	ENSG00000165490	DNA damage induced apoptosis suppressor [Source:HGNC Symbol;Acc:HGNC:26351]	3.74016	0.511429	0.00939254	0.999995	3.22873
ENST00000350437	DDX11	ENSG00000013573	DEAD/H-box helicase 11 [Source:HGNC Symbol;Acc:HGNC:2736]	1.127	-7.71165	0.99998	0.0093507	8.83865
ENST00000396172	DDX39B	ENSG00000198563	DExD-box helicase 39B [Source:HGNC Symbol;Acc:HGNC:13917]	0.303642	-7.11279	0.99998	0.0329626	7.41644
ENST00000642687	DDX3X	ENSG00000215301	DEAD-box helicase 3 X-linked [Source:HGNC Symbol;Acc:HGNC:2745]	-0.640722	-7.07238	0.99998	0.0272671	6.43166
ENST00000642161	DDX3X	ENSG00000215301	DEAD-box helicase 3 X-linked [Source:HGNC Symbol;Acc:HGNC:2745]	-3.02251	-8.24711	0.99998	0.00933505	5.2246
ENST00000646390	DDX3X	ENSG00000215301	DEAD-box helicase 3 X-linked [Source:HGNC Symbol;Acc:HGNC:2745]	-6.3932	-9.31585	0.99998	9.12302e-07	2.92266
ENST00000424248	DENND3	ENSG00000105339	DENN domain containing 3 [Source:HGNC Symbol;Acc:HGNC:29134]	8.23936	-7.33445	0.00220308	0.406417	15.5738
ENST00000526707	DENND5A	ENSG00000184014	DENN domain containing 5A [Source:HGNC Symbol;Acc:HGNC:19344]	4.51722	-7.51759	NA	0.00676387	12.0348
ENST00000545799	DGCR2	ENSG00000070413	DiGeorge syndrome critical region gene 2 [Source:HGNC Symbol;Acc:HGNC:2845]	7.03187	-7.36484	0.889351	0.0100866	14.3967
ENST00000407755	DGCR8	ENSG00000128191	DGCR8, microprocessor complex subunit [Source:HGNC Symbol;Acc:HGNC:2847]	0.903207	-7.73946	0.99998	0.00546033	8.64267
ENST00000647585	DHCR24	ENSG00000116133	24-dehydrocholesterol reductase [Source:HGNC Symbol;Acc:HGNC:2859]	10.5677	8.09475	6.09888e-09	0.000788509	2.47292
ENST00000518047	DIAPH1	ENSG00000131504	diaphanous related formin 1 [Source:HGNC Symbol;Acc:HGNC:2876]	7.69265	5.43093	0.475092	0.000921864	2.26172
ENST00000343373	DMPK	ENSG00000104936	DM1 protein kinase [Source:HGNC Symbol;Acc:HGNC:2933]	1.87692	-7.63914	0.99998	0.00304954	9.51606
ENST00000273075	DNPEP	ENSG00000123992	aspartyl aminopeptidase [Source:HGNC Symbol;Acc:HGNC:2981]	8.2781	0.776081	0.00101797	0.999995	7.50202
ENST00000310974	DPY19L1	ENSG00000173852	dpy-19 like C-mannosyltransferase 1 [Source:HGNC Symbol;Acc:HGNC:22205]	-4.80375	-7.69507	NA	0.0414831	2.89132
ENST00000520645	DST	ENSG00000151914	dystonin [Source:HGNC Symbol;Acc:HGNC:1090]	8.02926	-7.01954	0.297441	0.0325491	15.0488
ENST00000547140	DUSP6	ENSG00000139318	dual specificity phosphatase 6 [Source:HGNC Symbol;Acc:HGNC:3072]	8.0337	1.91633	0.00312498	0.374349	6.11737
ENST00000416496	E2F7	ENSG00000165891	E2F transcription factor 7 [Source:HGNC Symbol;Acc:HGNC:23820]	7.45107	-1.18148	0.0324024	0.999995	8.63255
ENST00000636379	EFHC1	ENSG00000096093	EF-hand domain containing 1 [Source:HGNC Symbol;Acc:HGNC:16406]	6.89206	-6.92088	0.213377	0.0470414	13.8129
ENST00000245323	EFNB2	ENSG00000125266	ephrin B2 [Source:HGNC Symbol;Acc:HGNC:3227]	-7.38227	-9.85569	0.0265891	1.05746e-07	2.47343
ENST00000395728	EHMT2	ENSG00000204371	euchromatic histone lysine methyltransferase 2 [Source:HGNC Symbol;Acc:HGNC:14129]	4.20307	-0.238175	0.047805	0.999995	4.44124
ENST00000625359	ELF1	ENSG00000120690	E74 like ETS transcription factor 1 [Source:HGNC Symbol;Acc:HGNC:3316]	9.0417	0.533809	4.94014e-05	0.999995	8.50789
ENST00000360833	ELMO3	ENSG00000102890	engulfment and cell motility 3 [Source:HGNC Symbol;Acc:HGNC:17289]	7.45591	1.31592	0.0323462	0.999995	6.13999
ENST00000476562	ELMSAN1	ENSG00000156030	ELM2 and Myb/SANT domain containing 1 [Source:HGNC Symbol;Acc:HGNC:19853]	4.92133	-0.571824	0.0370515	0.999995	5.49316
ENST00000423854	ELP2	ENSG00000134759	elongator acetyltransferase complex subunit 2 [Source:HGNC Symbol;Acc:HGNC:18248]	-0.457914	-8.8333	0.99998	3.92943e-05	8.37539
ENST00000638347	ELP4	ENSG00000109911	elongator acetyltransferase complex subunit 4 [Source:HGNC Symbol;Acc:HGNC:1171]	7.71655	-0.561066	0.0115808	0.999995	8.27761
ENST00000529309	EML3	ENSG00000149499	echinoderm microtubule associated protein like 3 [Source:HGNC Symbol;Acc:HGNC:26666]	-2.20258	-7.20513	NA	0.0286252	5.00255
ENST00000394363	ENOX2	ENSG00000165675	ecto-NOX disulfide-thiol exchanger 2 [Source:HGNC Symbol;Acc:HGNC:2259]	8.52637	-7.50163	0.000459171	0.0129377	16.028
ENST00000649336	EPG5	ENSG00000152223	ectopic P-granules autophagy protein 5 homolog [Source:HGNC Symbol;Acc:HGNC:29331]	8.81784	-8.60077	4.70541e-13	0.36646	17.4186
ENST00000513084	ERAP2	ENSG00000164308	endoplasmic reticulum aminopeptidase 2 [Source:HGNC Symbol;Acc:HGNC:29499]	-1.34377	-9.04615	0.99998	3.61415e-06	7.70239
ENST00000546477	ERP29	ENSG00000089248	endoplasmic reticulum protein 29 [Source:HGNC Symbol;Acc:HGNC:13799]	7.50219	-1.82078	0.0267626	0.999995	9.32297
ENST00000423620	ESRP1	ENSG00000104413	epithelial splicing regulatory protein 1 [Source:HGNC Symbol;Acc:HGNC:25966]	0.525903	-8.44354	0.99998	7.3675e-05	8.96944
ENST00000276326	FBXO25	ENSG00000147364	F-box protein 25 [Source:HGNC Symbol;Acc:HGNC:13596]	-2.56903	-7.66027	0.803644	0.00559967	5.09124
ENST00000478194	FERMT1	ENSG00000101311	fermitin family member 1 [Source:HGNC Symbol;Acc:HGNC:15889]	-1.16051	-8.06823	0.99998	0.00141303	6.90772
ENST00000357996	FEZ2	ENSG00000171055	fasciculation and elongation protein zeta 2 [Source:HGNC Symbol;Acc:HGNC:3660]	0.161422	-8.30685	0.99998	0.000147155	8.46827
ENST00000597960	FKBP8	ENSG00000105701	FK506 binding protein 8 [Source:HGNC Symbol;Acc:HGNC:3724]	4.48706	0.843825	0.0133686	0.999995	3.64323
ENST00000336916	FN1	ENSG00000115414	fibronectin 1 [Source:HGNC Symbol;Acc:HGNC:3778]	0.77385	-10.8035	0.99998	4.25523e-09	11.5773
ENST00000359671	FN1	ENSG00000115414	fibronectin 1 [Source:HGNC Symbol;Acc:HGNC:3778]	-1.25533	-9.9042	0.99998	7.53652e-07	8.64887
ENST00000355991	FRMD8	ENSG00000126391	FERM domain containing 8 [Source:HGNC Symbol;Acc:HGNC:25462]	-3.62616	-7.50296	NA	0.00610131	3.87679
ENST00000617962	GADD45A	ENSG00000116717	growth arrest and DNA damage inducible alpha [Source:HGNC Symbol;Acc:HGNC:4095]	-1.85806	-9.6244	0.648712	5.74003e-07	7.76634
ENST00000426819	GART	ENSG00000159131	phosphoribosylglycinamide formyltransferase, phosphoribosylglycinamide synthetase, phosphoribosylaminoimidazole synthetase [Source:HGNC Symbol;Acc:HGNC:4163]	8.03897	0.642037	0.00642921	0.999995	7.39693
ENST00000358713	GATAD2A	ENSG00000167491	GATA zinc finger domain containing 2A [Source:HGNC Symbol;Acc:HGNC:29989]	0.704432	-4.40479	0.99998	0.00567027	5.10923
ENST00000357308	GFPT1	ENSG00000198380	glutamine--fructose-6-phosphate transaminase 1 [Source:HGNC Symbol;Acc:HGNC:4241]	0.195775	-7.09989	0.99998	0.025165	7.29566
ENST00000464355	GLB1	ENSG00000170266	galactosidase beta 1 [Source:HGNC Symbol;Acc:HGNC:4298]	7.86625	2.01061	0.00625956	0.999995	5.85564
ENST00000554230	GNPNAT1	ENSG00000100522	glucosamine-phosphate N-acetyltransferase 1 [Source:HGNC Symbol;Acc:HGNC:19980]	-0.738382	-7.98224	0.99998	0.000681425	7.24386
ENST00000644793	GSS	ENSG00000100983	glutathione synthetase [Source:HGNC Symbol;Acc:HGNC:4624]	7.66252	NA	0.0181183	NA	7.66252
ENST00000476510	GTPBP2	ENSG00000172432	GTP binding protein 2 [Source:HGNC Symbol;Acc:HGNC:4670]	8.01197	-7.45672	0.327538	0.00692139	15.4687
ENST00000454129	HCG18	ENSG00000231074	HLA complex group 18 [Source:HGNC Symbol;Acc:HGNC:31337]	-0.0516444	-7.79779	0.99998	0.00246998	7.74614
ENST00000647980	HDAC8	ENSG00000147099	histone deacetylase 8 [Source:HGNC Symbol;Acc:HGNC:13315]	7.93748	0.660064	0.00507948	0.999995	7.27741
ENST00000565966	HERPUD1	ENSG00000051108	homocysteine inducible ER protein with ubiquitin like domain 1 [Source:HGNC Symbol;Acc:HGNC:13744]	7.4646	0.357884	0.0325718	0.999995	7.10671
ENST00000314088	HIST1H2AC	ENSG00000180573	histone cluster 1 H2A family member c [Source:HGNC Symbol;Acc:HGNC:4733]	9.75375	-8.86494	0.877301	1.39587e-05	18.6187
ENST00000643665	HIVEP3	ENSG00000127124	human immunodeficiency virus type I enhancer binding protein 3 [Source:HGNC Symbol;Acc:HGNC:13561]	0.163272	-7.41833	0.99998	0.0128652	7.5816
ENST00000541583	HKR1	ENSG00000181666	HKR1, GLI-Kruppel zinc finger family member [Source:HGNC Symbol;Acc:HGNC:4928]	1.18302	-8.3055	0.99998	0.000608144	9.48853
ENST00000555309	HNRNPC	ENSG00000092199	heterogeneous nuclear ribonucleoprotein C (C1/C2) [Source:HGNC Symbol;Acc:HGNC:5035]	11.4793	0.832663	1.10641e-10	0.999995	10.6466
ENST00000491200	HNRNPH3	ENSG00000096746	heterogeneous nuclear ribonucleoprotein H3 [Source:HGNC Symbol;Acc:HGNC:5043]	7.50889	-1.08919	0.0264029	0.999995	8.59808
ENST00000361490	HPS1	ENSG00000107521	HPS1, biogenesis of lysosomal organelles complex 3 subunit 1 [Source:HGNC Symbol;Acc:HGNC:5163]	-0.761727	-8.02172	0.99998	0.00285641	7.25999
ENST00000643250	HSD17B4	ENSG00000133835	hydroxysteroid 17-beta dehydrogenase 4 [Source:HGNC Symbol;Acc:HGNC:5213]	-0.659182	-8.06915	0.99998	0.000478421	7.40997
ENST00000368131	IFI16	ENSG00000163565	interferon gamma inducible protein 16 [Source:HGNC Symbol;Acc:HGNC:5395]	10.3784	-8.8614	7.12301e-09	4.74224e-05	19.2399
ENST00000520810	IKBKB	ENSG00000104365	inhibitor of nuclear factor kappa B kinase subunit beta [Source:HGNC Symbol;Acc:HGNC:5960]	0.49857	-9.08927	0.99998	5.10971e-06	9.58784
ENST00000434065	IL17RE	ENSG00000163701	interleukin 17 receptor E [Source:HGNC Symbol;Acc:HGNC:18439]	7.7694	0.05829	0.0101101	0.999995	7.71111
ENST00000511838	INPP4B	ENSG00000109452	inositol polyphosphate-4-phosphatase type II B [Source:HGNC Symbol;Acc:HGNC:6075]	-0.705515	-4.79951	0.99998	0.00943702	4.09399
ENST00000469430	INTS6	ENSG00000102786	integrator complex subunit 6 [Source:HGNC Symbol;Acc:HGNC:14879]	0.267045	-5.03765	0.99998	0.0140596	5.30469
ENST00000560155	IPO4	ENSG00000196497	importin 4 [Source:HGNC Symbol;Acc:HGNC:19426]	8.72868	2.60425	0.000368952	0.999995	6.12443
ENST00000469360	IPO5	ENSG00000065150	importin 5 [Source:HGNC Symbol;Acc:HGNC:6402]	9.93376	3.1322	4.1452e-07	0.999995	6.80156
ENST00000503810	ITGA2	ENSG00000164171	integrin subunit alpha 2 [Source:HGNC Symbol;Acc:HGNC:6137]	0.704506	-4.30556	0.99998	0.0126935	5.01007
ENST00000442250	ITGA6	ENSG00000091409	integrin subunit alpha 6 [Source:HGNC Symbol;Acc:HGNC:6142]	7.44741	NA	0.0375673	NA	7.44741
ENST00000620391	ITGB6	ENSG00000115221	integrin subunit beta 6 [Source:HGNC Symbol;Acc:HGNC:6161]	0.718712	-7.15525	0.99998	0.0261247	7.87396
ENST00000376162	ITGBL1	ENSG00000198542	integrin subunit beta like 1 [Source:HGNC Symbol;Acc:HGNC:6164]	-1.7414	-8.38677	0.99998	9.83486e-05	6.64537
ENST00000320370	ITPRID2	ENSG00000138434	ITPR interacting domain containing 2 [Source:HGNC Symbol;Acc:HGNC:11319]	1.06491	-7.60631	0.99998	0.00386226	8.67123
ENST00000534650	KAT5	ENSG00000172977	lysine acetyltransferase 5 [Source:HGNC Symbol;Acc:HGNC:5275]	7.67467	0.656889	0.0153241	0.999995	7.01778
ENST00000648030	KAT6A	ENSG00000083168	lysine acetyltransferase 6A [Source:HGNC Symbol;Acc:HGNC:13013]	7.40411	0.748362	0.0478571	0.999995	6.65574
ENST00000536244	KCTD20	ENSG00000112078	potassium channel tetramerization domain containing 20 [Source:HGNC Symbol;Acc:HGNC:21052]	7.66212	-7.09424	0.0327428	0.49214	14.7564
ENST00000526258	KDM2A	ENSG00000173120	lysine demethylase 2A [Source:HGNC Symbol;Acc:HGNC:13606]	7.68579	-1.00657	0.0168185	0.999995	8.69236
ENST00000648056	KDM5B	ENSG00000117139	lysine demethylase 5B [Source:HGNC Symbol;Acc:HGNC:18039]	8.73814	-6.71022	0.000334575	0.702371	15.4484
ENST00000394714	KIAA1324L	ENSG00000164659	KIAA1324 like [Source:HGNC Symbol;Acc:HGNC:21945]	-2.85141	-7.65371	0.99998	0.00287257	4.8023
ENST00000379174	KIF24	ENSG00000186638	kinesin family member 24 [Source:HGNC Symbol;Acc:HGNC:19916]	-0.814897	-8.81954	0.99998	1.11259e-05	8.00465
ENST00000469946	KLHL13	ENSG00000003096	kelch like family member 13 [Source:HGNC Symbol;Acc:HGNC:22931]	5.6537	-1.22078	0.028456	0.999995	6.87448
ENST00000355193	KMT2C	ENSG00000055609	lysine methyltransferase 2C [Source:HGNC Symbol;Acc:HGNC:13726]	3.01986	-0.128158	2.93641e-07	0.999995	3.14802
ENST00000582126	KPNB1	ENSG00000108424	karyopherin subunit beta 1 [Source:HGNC Symbol;Acc:HGNC:6400]	-0.608752	-8.18373	0.99998	0.000723894	7.57498
ENST00000601091	LIG1	ENSG00000105486	DNA ligase 1 [Source:HGNC Symbol;Acc:HGNC:6598]	6.75211	-2.67259	0.99998	0.0225089	9.42469
ENST00000578000	LINC02210	ENSG00000204650	long intergenic non-protein coding RNA 2210 [Source:HGNC Symbol;Acc:HGNC:26327]	-0.549929	-7.01445	0.99998	0.0402003	6.46452
ENST00000618621	LPP	ENSG00000145012	LIM domain containing preferred translocation partner in lipoma [Source:HGNC Symbol;Acc:HGNC:6679]	22.5436	-0.10328	0.00042451	0.999995	22.6469
ENST00000640853	LPP	ENSG00000145012	LIM domain containing preferred translocation partner in lipoma [Source:HGNC Symbol;Acc:HGNC:6679]	22.5436	-0.10328	0.00042451	0.999995	22.6469
ENST00000470491	LRRC75A-AS1	ENSG00000175061	LRRC75A antisense RNA 1 [Source:HGNC Symbol;Acc:HGNC:28619]	5.03896	-0.0690302	0.0128303	0.999995	5.10799
ENST00000404525	LTBP1	ENSG00000049323	latent transforming growth factor beta binding protein 1 [Source:HGNC Symbol;Acc:HGNC:6714]	-0.114028	-7.15009	0.99998	0.024259	7.03606
ENST00000496804	MACF1	ENSG00000127603	microtubule-actin crosslinking factor 1 [Source:HGNC Symbol;Acc:HGNC:13664]	-2.12059	-7.08099	0.99998	0.0316819	4.96041
ENST00000349238	MADD	ENSG00000110514	MAP kinase activating death domain [Source:HGNC Symbol;Acc:HGNC:6766]	8.41595	0.776382	0.000507554	NA	7.63957
ENST00000226578	MANBA	ENSG00000109323	mannosidase beta [Source:HGNC Symbol;Acc:HGNC:6831]	-0.555539	-7.93802	0.99998	0.00120275	7.38248
ENST00000360351	MAP2	ENSG00000078018	microtubule associated protein 2 [Source:HGNC Symbol;Acc:HGNC:6839]	4.88013	-7.51734	NA	0.00860016	12.3975
ENST00000397981	MAP2K7	ENSG00000076984	mitogen-activated protein kinase kinase 7 [Source:HGNC Symbol;Acc:HGNC:6847]	1.86425	-7.21689	0.99998	0.0328926	9.08115
ENST00000648527	MAP3K14	ENSG00000006062	mitogen-activated protein kinase kinase kinase 14 [Source:HGNC Symbol;Acc:HGNC:6853]	10.0322	-1.25282	5.70846e-08	0.541097	11.2851
ENST00000357472	MBNL1	ENSG00000152601	muscleblind like splicing regulator 1 [Source:HGNC Symbol;Acc:HGNC:6923]	0.643329	-9.09305	0.99998	1.72158e-05	9.73638
ENST00000551625	MCRS1	ENSG00000187778	microspherule protein 1 [Source:HGNC Symbol;Acc:HGNC:6960]	7.49129	0.682517	0.0427256	0.999995	6.80877
ENST00000393417	MDM2	ENSG00000135679	MDM2 proto-oncogene [Source:HGNC Symbol;Acc:HGNC:6973]	1.42952	-6.90897	0.99998	0.0469275	8.33849
ENST00000441740	MEIS3	ENSG00000105419	Meis homeobox 3 [Source:HGNC Symbol;Acc:HGNC:29537]	0.847521	-7.14623	0.99998	0.0230481	7.99375
ENST00000545008	MELK	ENSG00000165304	maternal embryonic leucine zipper kinase [Source:HGNC Symbol;Acc:HGNC:16870]	7.56713	0.959785	0.0212316	0.999995	6.60734
ENST00000640734	METTL8	ENSG00000123600	methyltransferase like 8 [Source:HGNC Symbol;Acc:HGNC:25856]	7.36466	0.00563339	0.0437531	0.999995	7.35903
ENST00000518867	MGAT4B	ENSG00000161013	alpha-1,3-mannosyl-glycoprotein 4-beta-N-acetylglucosaminyltransferase B [Source:HGNC Symbol;Acc:HGNC:7048]	7.89491	-0.608934	0.0055332	0.999995	8.50384
ENST00000396207	MGST1	ENSG00000008394	microsomal glutathione S-transferase 1 [Source:HGNC Symbol;Acc:HGNC:7061]	8.06921	2.16584	0.00288017	0.999995	5.90338
ENST00000341749	MIA2	ENSG00000150527	MIA SH3 domain ER export factor 2 [Source:HGNC Symbol;Acc:HGNC:18432]	8.16503	-7.84987	0.251445	0.00204391	16.0149
ENST00000355826	MIB2	ENSG00000197530	mindbomb E3 ubiquitin protein ligase 2 [Source:HGNC Symbol;Acc:HGNC:30577]	2.41603	-7.09924	0.99998	0.03496	9.51527
ENST00000450403	MINDY2	ENSG00000128923	MINDY lysine 48 deubiquitinase 2 [Source:HGNC Symbol;Acc:HGNC:26954]	-0.043858	-7.78213	0.99998	0.00356193	7.73827
ENST00000352241	MITF	ENSG00000187098	melanocyte inducing transcription factor [Source:HGNC Symbol;Acc:HGNC:7105]	-1.23222	-7.78445	0.99998	0.00172821	6.55223
ENST00000377059	MLLT10	ENSG00000078403	MLLT10, histone lysine methyltransferase DOT1L cofactor [Source:HGNC Symbol;Acc:HGNC:16063]	-1.21996	-9.00185	0.99998	9.16422e-06	7.78188
ENST00000377072	MLLT10	ENSG00000078403	MLLT10, histone lysine methyltransferase DOT1L cofactor [Source:HGNC Symbol;Acc:HGNC:16063]	-0.80859	-7.17071	0.99998	0.0308438	6.36212
ENST00000452063	MOGS	ENSG00000115275	mannosyl-oligosaccharide glucosidase [Source:HGNC Symbol;Acc:HGNC:24862]	0.644908	-4.19963	0.99998	0.0264952	4.84454
ENST00000562606	MPI	ENSG00000178802	mannose phosphate isomerase [Source:HGNC Symbol;Acc:HGNC:7216]	7.74025	3.47138	0.0469332	0.218455	4.26886
ENST00000611279	MTHFD1L	ENSG00000120254	methylenetetrahydrofolate dehydrogenase (NADP+ dependent) 1 like [Source:HGNC Symbol;Acc:HGNC:21055]	9.29029	4.62042	7.98571e-05	0.0198079	4.66987
ENST00000571368	MYBBP1A	ENSG00000132382	MYB binding protein 1a [Source:HGNC Symbol;Acc:HGNC:7546]	7.5156	3.75099	0.0282036	0.461102	3.76461
ENST00000400175	MYL12B	ENSG00000118680	myosin light chain 12B [Source:HGNC Symbol;Acc:HGNC:29827]	0.310372	-1.86138	0.99998	0.0180827	2.17175
ENST00000399396	N4BP2L2	ENSG00000244754	NEDD4 binding protein 2 like 2 [Source:HGNC Symbol;Acc:HGNC:26916]	-0.704026	-7.06075	0.99998	0.0355768	6.35672
ENST00000540292	NAV2	ENSG00000166833	neuron navigator 2 [Source:HGNC Symbol;Acc:HGNC:15997]	9.35275	-2.64505	0.000344797	0.999995	11.9978
ENST00000396252	NBN	ENSG00000104320	nibrin [Source:HGNC Symbol;Acc:HGNC:7652]	-0.765687	-8.54242	0.99998	9.83486e-05	7.77673
ENST00000395857	NCOR1	ENSG00000141027	nuclear receptor corepressor 1 [Source:HGNC Symbol;Acc:HGNC:7672]	-0.277104	-9.69222	0.99998	7.19678e-07	9.41511
ENST00000435432	NEDD4L	ENSG00000049759	neural precursor cell expressed, developmentally down-regulated 4-like, E3 ubiquitin protein ligase [Source:HGNC Symbol;Acc:HGNC:7728]	7.93312	0.0960099	0.010961	0.999995	7.83711
ENST00000397789	NF2	ENSG00000186575	neurofibromin 2 [Source:HGNC Symbol;Acc:HGNC:7773]	8.21981	-6.81746	0.00154106	0.632102	15.0373
ENST00000563288	NFATC3	ENSG00000072736	nuclear factor of activated T cells 3 [Source:HGNC Symbol;Acc:HGNC:7777]	-0.408606	-7.61877	0.99998	0.00750323	7.21016
ENST00000395111	NFIC	ENSG00000141905	nuclear factor I C [Source:HGNC Symbol;Acc:HGNC:7786]	0.862323	-7.50765	0.99998	0.0140984	8.36997
ENST00000440385	NFS1	ENSG00000244005	NFS1, cysteine desulfurase [Source:HGNC Symbol;Acc:HGNC:15910]	-0.395694	-7.27396	NA	0.0137539	6.87826
ENST00000308710	NGLY1	ENSG00000151092	N-glycanase 1 [Source:HGNC Symbol;Acc:HGNC:17646]	1.02701	-7.06118	0.99998	0.0355651	8.08819
ENST00000542113	NKRF	ENSG00000186416	NFKB repressing factor [Source:HGNC Symbol;Acc:HGNC:19374]	8.6727	-0.225575	0.0240024	0.999995	8.89827
ENST00000579475	NOTCH2	ENSG00000134250	notch 2 [Source:HGNC Symbol;Acc:HGNC:7882]	3.21958	0.594658	0.00089088	0.999995	2.62492
ENST00000231509	NR3C1	ENSG00000113580	nuclear receptor subfamily 3 group C member 1 [Source:HGNC Symbol;Acc:HGNC:7978]	9.54827	1.73061	1.34207e-06	0.999995	7.81767
ENST00000372480	NTMT1	ENSG00000148335	N-terminal Xaa-Pro-Lys N-methyltransferase 1 [Source:HGNC Symbol;Acc:HGNC:23373]	0.166301	-6.79596	0.99998	0.00382642	6.96226
ENST00000535282	NUMB	ENSG00000133961	NUMB, endocytic adaptor protein [Source:HGNC Symbol;Acc:HGNC:8060]	-3.64193	-8.56925	0.429137	4.00427e-05	4.92732
ENST00000568364	ORC6	ENSG00000091651	origin recognition complex subunit 6 [Source:HGNC Symbol;Acc:HGNC:17151]	-0.724485	-7.97174	0.99998	0.000830495	7.24726
ENST00000495424	OXA1L	ENSG00000155463	OXA1L, mitochondrial inner membrane protein [Source:HGNC Symbol;Acc:HGNC:8526]	9.6073	-1.35139	6.77751e-07	0.999995	10.9587
ENST00000425394	PAN2	ENSG00000135473	poly(A) specific ribonuclease subunit PAN2 [Source:HGNC Symbol;Acc:HGNC:20074]	8.17278	-0.709425	0.0025038	0.999995	8.8822
ENST00000475640	PARP14	ENSG00000173193	poly(ADP-ribose) polymerase family member 14 [Source:HGNC Symbol;Acc:HGNC:29232]	7.82984	1.88438	0.0222664	0.999995	5.94545
ENST00000287196	PARP6	ENSG00000137817	poly(ADP-ribose) polymerase family member 6 [Source:HGNC Symbol;Acc:HGNC:26921]	4.87911	-0.774584	0.0264031	0.999995	5.6537
ENST00000397192	PAXIP1	ENSG00000157212	PAX interacting protein 1 [Source:HGNC Symbol;Acc:HGNC:8624]	8.25995	-7.91963	0.99998	0.00201564	16.1796
ENST00000410007	PBRM1	ENSG00000163939	polybromo 1 [Source:HGNC Symbol;Acc:HGNC:30064]	8.47423	2.38036	0.000543503	0.999995	6.09387
ENST00000368465	PBXIP1	ENSG00000163346	PBX homeobox interacting protein 1 [Source:HGNC Symbol;Acc:HGNC:21199]	8.65512	1.4684	0.000476249	0.999995	7.18671
ENST00000544496	PCMT1	ENSG00000120265	protein-L-isoaspartate (D-aspartate) O-methyltransferase [Source:HGNC Symbol;Acc:HGNC:8728]	0.205509	-8.03207	0.99998	0.000643216	8.23758
ENST00000475915	PDCD10	ENSG00000114209	programmed cell death 10 [Source:HGNC Symbol;Acc:HGNC:8761]	7.97187	NA	0.00552719	NA	7.97187
ENST00000563679	PDXDC1	ENSG00000179889	pyridoxal dependent decarboxylase domain containing 1 [Source:HGNC Symbol;Acc:HGNC:28995]	8.51062	NA	0.000504307	NA	8.51062
ENST00000537888	PEX11B	ENSG00000131779	peroxisomal biogenesis factor 11 beta [Source:HGNC Symbol;Acc:HGNC:8853]	8.91616	0.225724	4.41394e-05	0.999995	8.69043
ENST00000534320	PHRF1	ENSG00000070047	PHD and ring finger domains 1 [Source:HGNC Symbol;Acc:HGNC:24351]	7.28181	-6.90379	9.83963e-10	0.587946	14.1856
ENST00000640170	PIGN	ENSG00000197563	phosphatidylinositol glycan anchor biosynthesis class N [Source:HGNC Symbol;Acc:HGNC:8967]	-1.27855	-8.58255	0.99998	8.68174e-05	7.30401
ENST00000539476	PITPNA	ENSG00000174238	phosphatidylinositol transfer protein alpha [Source:HGNC Symbol;Acc:HGNC:9001]	4.80256	0.85729	3.70831e-05	0.497316	3.94527
ENST00000580974	PITPNC1	ENSG00000154217	phosphatidylinositol transfer protein cytoplasmic 1 [Source:HGNC Symbol;Acc:HGNC:21045]	1.39414	-7.02496	0.99998	0.0326173	8.41911
ENST00000429089	PLAT	ENSG00000104368	plasminogen activator, tissue type [Source:HGNC Symbol;Acc:HGNC:9051]	-0.662636	-7.18423	0.99998	0.0238357	6.5216
ENST00000492632	PLCB4	ENSG00000101333	phospholipase C beta 4 [Source:HGNC Symbol;Acc:HGNC:9059]	0.190746	-7.13877	0.99998	0.02272	7.32952
ENST00000536974	PLEKHA5	ENSG00000052126	pleckstrin homology domain containing A5 [Source:HGNC Symbol;Acc:HGNC:30036]	-3.76939	-7.08058	NA	0.0464857	3.31119
ENST00000647766	POGLUT1	ENSG00000163389	protein O-glucosyltransferase 1 [Source:HGNC Symbol;Acc:HGNC:22954]	8.14548	0.358208	0.00181421	0.999995	7.78728
ENST00000335195	POLM	ENSG00000122678	DNA polymerase mu [Source:HGNC Symbol;Acc:HGNC:9185]	8.86189	-1.3596	5.103e-05	0.999995	10.2215
ENST00000381885	PPIP5K1	ENSG00000168781	diphosphoinositol pentakisphosphate kinase 1 [Source:HGNC Symbol;Acc:HGNC:29023]	8.87658	2.78599	0.000324899	0.946852	6.09059
ENST00000590782	PPL	ENSG00000118898	periplakin [Source:HGNC Symbol;Acc:HGNC:9273]	0.614242	-8.03438	0.99998	0.000785746	8.64862
ENST00000530704	PPT1	ENSG00000131238	palmitoyl-protein thioesterase 1 [Source:HGNC Symbol;Acc:HGNC:9325]	-0.546328	-7.84861	0.99998	0.00320758	7.30228
ENST00000304538	PRDM10	ENSG00000170325	PR/SET domain 10 [Source:HGNC Symbol;Acc:HGNC:13995]	1.22346	-7.32351	0.99998	0.0110941	8.54697
ENST00000380663	PRPS2	ENSG00000101911	phosphoribosyl pyrophosphate synthetase 2 [Source:HGNC Symbol;Acc:HGNC:9465]	7.56139	4.75612	0.521129	0.0128608	2.80528
ENST00000389693	PRR5L	ENSG00000135362	proline rich 5 like [Source:HGNC Symbol;Acc:HGNC:25878]	7.56297	0.021385	0.0236983	0.999995	7.54159
ENST00000543642	PRRG1	ENSG00000130962	proline rich and Gla domain 1 [Source:HGNC Symbol;Acc:HGNC:9469]	8.68534	-0.237678	0.00018875	0.999995	8.92302
ENST00000586337	PSMC3IP	ENSG00000131470	PSMC3 interacting protein [Source:HGNC Symbol;Acc:HGNC:17928]	7.45609	-4.20083	0.0348557	NA	11.6569
ENST00000585956	PTBP1	ENSG00000011304	polypyrimidine tract binding protein 1 [Source:HGNC Symbol;Acc:HGNC:9583]	8.41071	2.81754	0.00351632	0.976719	5.59317
ENST00000328736	PTPN21	ENSG00000070778	protein tyrosine phosphatase, non-receptor type 21 [Source:HGNC Symbol;Acc:HGNC:9651]	7.96916	-8.65824	0.000255764	0.858797	16.6274
ENST00000462497	PTPRG-AS1	ENSG00000241472	PTPRG antisense RNA 1 [Source:HGNC Symbol;Acc:HGNC:44638]	7.4707	1.11119	0.0313727	0.999995	6.35951
ENST00000530811	PUS3	ENSG00000110060	pseudouridine synthase 3 [Source:HGNC Symbol;Acc:HGNC:25461]	-0.178236	-7.70367	0.99998	0.00365167	7.52543
ENST00000402252	PYCR1	ENSG00000183010	pyrroline-5-carboxylate reductase 1 [Source:HGNC Symbol;Acc:HGNC:9721]	6.88399	-6.95367	0.180804	0.0403406	13.8377
ENST00000034275	RANBP3	ENSG00000031823	RAN binding protein 3 [Source:HGNC Symbol;Acc:HGNC:9850]	0.244142	-2.75402	0.99998	0.00306879	2.99817
ENST00000521939	RARS	ENSG00000113643	arginyl-tRNA synthetase [Source:HGNC Symbol;Acc:HGNC:9870]	-1.92756	-9.04025	0.482795	3.81913e-06	7.11269
ENST00000294428	RAVER2	ENSG00000162437	ribonucleoprotein, PTB binding 2 [Source:HGNC Symbol;Acc:HGNC:25577]	8.58211	-0.201726	0.000280327	0.999995	8.78383
ENST00000379935	RBL2	ENSG00000103479	RB transcriptional corepressor like 2 [Source:HGNC Symbol;Acc:HGNC:9894]	-2.30451	-6.98667	0.99998	0.0372623	4.68217
ENST00000511114	RBM14-RBM4	ENSG00000248643	RBM14-RBM4 readthrough [Source:HGNC Symbol;Acc:HGNC:38840]	8.09547	2.9537	0.00230204	0.999995	5.14176
ENST00000398958	RCC1	ENSG00000180198	regulator of chromosome condensation 1 [Source:HGNC Symbol;Acc:HGNC:1913]	-0.0957149	-8.87025	0.99998	2.95332e-05	8.77454
ENST00000442869	RCL1	ENSG00000120158	RNA terminal phosphate cyclase like 1 [Source:HGNC Symbol;Acc:HGNC:17687]	1.48012	-6.90419	0.99998	0.0498338	8.38431
ENST00000634963	REEP3	ENSG00000165476	receptor accessory protein 3 [Source:HGNC Symbol;Acc:HGNC:23711]	5.85563	2.2517	0.0148985	0.0843539	3.60393
ENST00000612991	RELA	ENSG00000173039	RELA proto-oncogene, NF-kB subunit [Source:HGNC Symbol;Acc:HGNC:9955]	0.258803	-8.27121	0.99998	0.000177783	8.53002
ENST00000586870	RETREG3	ENSG00000141699	reticulophagy regulator family member 3 [Source:HGNC Symbol;Acc:HGNC:27258]	7.38613	1.60682	0.0404629	0.730615	5.7793
ENST00000611665	REXO2	ENSG00000076043	RNA exonuclease 2 [Source:HGNC Symbol;Acc:HGNC:17851]	23.1693	NA	0.000243867	NA	23.1693
ENST00000303088	RFXANK	ENSG00000064490	regulatory factor X associated ankyrin containing protein [Source:HGNC Symbol;Acc:HGNC:9987]	5.7044	0.561608	0.0370156	0.999995	5.14279
ENST00000392062	RHBDD1	ENSG00000144468	rhomboid domain containing 1 [Source:HGNC Symbol;Acc:HGNC:23081]	0.701218	-8.42756	0.99998	0.000390104	9.12877
ENST00000473428	RHOQ	ENSG00000119729	ras homolog family member Q [Source:HGNC Symbol;Acc:HGNC:17736]	7.5821	2.91041	0.0207032	0.70479	4.6717
ENST00000519789	RMDN1	ENSG00000176623	regulator of microtubule dynamics 1 [Source:HGNC Symbol;Acc:HGNC:24285]	-0.675903	-7.10723	0.99998	0.0305315	6.43133
ENST00000612463	RNA5-8SN2	ENSG00000278233	RNA, 5.8S ribosomal N2 [Source:HGNC Symbol;Acc:HGNC:53521]	-0.0898628	-2.92105	0.99998	0.000267404	2.83119
ENST00000613359	RNA5-8SN3	ENSG00000275215	RNA, 5.8S ribosomal N3 [Source:HGNC Symbol;Acc:HGNC:53525]	-0.0898628	-2.92105	0.99998	0.000267404	2.83119
ENST00000616292	RNA5-8SN4	ENSG00000276700	RNA, 5.8S ribosomal N4 [Source:HGNC Symbol;Acc:HGNC:53529]	-0.0898628	-2.92105	0.99998	0.000267404	2.83119
ENST00000611446	RNA5-8SN5	ENSG00000274917	RNA, 5.8S ribosomal N5 [Source:HGNC Symbol;Acc:HGNC:53533]	-0.0898628	-2.92105	0.99998	0.000267404	2.83119
ENST00000561186	RNF111	ENSG00000157450	ring finger protein 111 [Source:HGNC Symbol;Acc:HGNC:17384]	-0.90712	-8.63434	0.99998	5.14789e-05	7.72722
ENST00000361756	RNF121	ENSG00000137522	ring finger protein 121 [Source:HGNC Symbol;Acc:HGNC:21070]	8.24406	-0.049943	0.00312498	0.999995	8.294
ENST00000537718	RNF166	ENSG00000158717	ring finger protein 166 [Source:HGNC Symbol;Acc:HGNC:28856]	7.87767	-4.23925	0.00946393	NA	12.1169
ENST00000572430	RNF167	ENSG00000108523	ring finger protein 167 [Source:HGNC Symbol;Acc:HGNC:24544]	7.63652	0.621322	0.0169302	0.999995	7.01519
ENST00000383925	RNU1-1	ENSG00000206652	RNA, U1 small nuclear 1 [Source:HGNC Symbol;Acc:HGNC:10120]	-2.417	-5.19207	1.72342e-16	5.32674e-64	2.77507
ENST00000383861	RNU1-28P	ENSG00000206588	RNA, U1 small nuclear 28, pseudogene [Source:HGNC Symbol;Acc:HGNC:37498]	-2.417	-5.19207	1.72342e-16	5.32674e-64	2.77507
ENST00000384782	RNU1-3	ENSG00000207513	RNA, U1 small nuclear 3 [Source:HGNC Symbol;Acc:HGNC:10130]	-2.417	-5.19207	1.72342e-16	5.32674e-64	2.77507
ENST00000621565	RPGRIP1L	ENSG00000103494	RPGRIP1 like [Source:HGNC Symbol;Acc:HGNC:29168]	-2.51741	-8.22939	0.0799024	0.000555954	5.71198
ENST00000563270	RPL13	ENSG00000167526	ribosomal protein L13 [Source:HGNC Symbol;Acc:HGNC:10303]	-0.524777	-7.79821	0.99998	0.00264554	7.27343
ENST00000449062	RTF2	ENSG00000022277	replication termination factor 2 [Source:HGNC Symbol;Acc:HGNC:15890]	9.11703	4.01664	1.16906e-05	0.0540705	5.10039
ENST00000583043	RTTN	ENSG00000176225	rotatin [Source:HGNC Symbol;Acc:HGNC:18654]	8.10292	0.105088	0.0187956	0.999995	7.99783
ENST00000368703	S100A16	ENSG00000188643	S100 calcium binding protein A16 [Source:HGNC Symbol;Acc:HGNC:20441]	-2.23177	-7.028	0.99998	0.0495789	4.79623
ENST00000418611	SACM1L	ENSG00000211456	SAC1 like phosphatidylinositide phosphatase [Source:HGNC Symbol;Acc:HGNC:17059]	-0.532328	-7.60647	0.99998	0.00423773	7.07414
ENST00000411955	SAMD9L	ENSG00000177409	sterile alpha motif domain containing 9 like [Source:HGNC Symbol;Acc:HGNC:1349]	0.542829	-7.8176	0.99998	0.00152411	8.36043
ENST00000434342	SEMA3F	ENSG00000001617	semaphorin 3F [Source:HGNC Symbol;Acc:HGNC:10728]	8.01123	-7.08762	0.00973842	0.025853	15.0989
ENST00000404814	SERPINA1	ENSG00000197249	serpin family A member 1 [Source:HGNC Symbol;Acc:HGNC:8941]	-0.830273	-7.94671	0.99998	0.000798297	7.11644
ENST00000445387	SETD2	ENSG00000181555	SET domain containing 2 [Source:HGNC Symbol;Acc:HGNC:18420]	1.65974	-8.18076	0.99998	0.000439788	9.84049
ENST00000285947	SETD9	ENSG00000155542	SET domain containing 9 [Source:HGNC Symbol;Acc:HGNC:28508]	-1.41995	-6.97881	0.99998	0.0373111	5.55886
ENST00000350527	SEZ6L2	ENSG00000174938	seizure related 6 homolog like 2 [Source:HGNC Symbol;Acc:HGNC:30844]	7.63357	-3.08391	0.0351802	NA	10.7175
ENST00000403579	SIRT1	ENSG00000096717	sirtuin 1 [Source:HGNC Symbol;Acc:HGNC:14929]	1.02298	-7.86703	0.99998	0.0021796	8.89001
ENST00000646596	SLC19A2	ENSG00000117479	solute carrier family 19 member 2 [Source:HGNC Symbol;Acc:HGNC:10938]	0.0859923	-7.9056	0.99998	0.00379385	7.99159
ENST00000370153	SLC35A3	ENSG00000117620	solute carrier family 35 member A3 [Source:HGNC Symbol;Acc:HGNC:11023]	-4.57062	-7.81051	0.99998	0.00160607	3.23989
ENST00000538577	SLC35B2	ENSG00000157593	solute carrier family 35 member B2 [Source:HGNC Symbol;Acc:HGNC:16872]	7.91805	-7.2776	0.362778	0.0130969	15.1956
ENST00000396865	SLC38A9	ENSG00000177058	solute carrier family 38 member 9 [Source:HGNC Symbol;Acc:HGNC:26907]	7.99936	-0.782631	0.00606121	0.999995	8.78199
ENST00000537590	SLC39A1	ENSG00000143570	solute carrier family 39 member 1 [Source:HGNC Symbol;Acc:HGNC:12876]	2.45167	-7.16749	0.99998	0.0247051	9.61917
ENST00000542342	SLC39A11	ENSG00000133195	solute carrier family 39 member 11 [Source:HGNC Symbol;Acc:HGNC:14463]	-1.30171	-5.71143	0.99998	0.00301723	4.40972
ENST00000240095	SLC39A14	ENSG00000104635	solute carrier family 39 member 14 [Source:HGNC Symbol;Acc:HGNC:20858]	8.74683	2.16377	0.000253273	0.999995	6.58305
ENST00000539553	SLC4A11	ENSG00000088836	solute carrier family 4 member 11 [Source:HGNC Symbol;Acc:HGNC:16438]	0.90604	-7.97625	0.99998	0.00103422	8.88229
ENST00000566454	SLC7A6	ENSG00000103064	solute carrier family 7 member 6 [Source:HGNC Symbol;Acc:HGNC:11064]	1.40592	-2.83755	0.070822	0.00155057	4.24347
ENST00000370701	SLC9A6	ENSG00000198689	solute carrier family 9 member A6 [Source:HGNC Symbol;Acc:HGNC:11079]	9.30093	0.468942	4.58051e-06	0.999995	8.83199
ENST00000642726	SMARCA4	ENSG00000127616	SWI/SNF related, matrix associated, actin dependent regulator of chromatin, subfamily a, member 4 [Source:HGNC Symbol;Acc:HGNC:11100]	4.14922	-7.19616	NA	0.029227	11.3454
ENST00000646484	SMARCA4	ENSG00000127616	SWI/SNF related, matrix associated, actin dependent regulator of chromatin, subfamily a, member 4 [Source:HGNC Symbol;Acc:HGNC:11100]	0.409473	-9.49533	0.99998	4.72425e-07	9.9048
ENST00000405547	SNED1	ENSG00000162804	sushi, nidogen and EGF like domains 1 [Source:HGNC Symbol;Acc:HGNC:24696]	8.91887	-0.746197	0.00018007	0.999995	9.66507
ENST00000364880	SNORD3B-2	ENSG00000262074	small nucleolar RNA, C/D box 3B-2 [Source:HGNC Symbol;Acc:HGNC:33190]	-0.332486	-7.4149	0.99998	0.00995996	7.08242
ENST00000628329	SNORD3B-2	ENSG00000262074	small nucleolar RNA, C/D box 3B-2 [Source:HGNC Symbol;Acc:HGNC:33190]	-0.672566	-3.11555	0.99998	1.48162e-08	2.44298
ENST00000625845	SNORD3C	ENSG00000264940	small nucleolar RNA, C/D box 3C [Source:HGNC Symbol;Acc:HGNC:33191]	-1.29048	-4.95615	0.99998	6.82605e-23	3.66568
ENST00000649479	SNU13	ENSG00000100138	small nuclear ribonucleoprotein 13 [Source:HGNC Symbol;Acc:HGNC:7819]	0.887944	-7.67484	0.99998	0.00302695	8.56278
ENST00000402458	SNU13	ENSG00000100138	small nuclear ribonucleoprotein 13 [Source:HGNC Symbol;Acc:HGNC:7819]	-2.96498	-6.04901	0.99998	2.64418e-11	3.08402
ENST00000618785	SNX25	ENSG00000109762	sorting nexin 25 [Source:HGNC Symbol;Acc:HGNC:21883]	-0.441973	-7.3285	0.99998	0.010921	6.88652
ENST00000356488	SPATA20	ENSG00000006282	spermatogenesis associated 20 [Source:HGNC Symbol;Acc:HGNC:26125]	0.381617	-9.16245	0.99998	1.90034e-06	9.54407
ENST00000590959	SPHK1	ENSG00000176170	sphingosine kinase 1 [Source:HGNC Symbol;Acc:HGNC:11240]	-1.8008	-7.98548	0.99998	0.00217895	6.18468
ENST00000638386	SPIN3	ENSG00000204271	spindlin family member 3 [Source:HGNC Symbol;Acc:HGNC:27272]	0.130015	-7.61607	0.99998	0.00331664	7.74608
ENST00000524270	SPSB2	ENSG00000111671	splA/ryanodine receptor domain and SOCS box containing 2 [Source:HGNC Symbol;Acc:HGNC:29522]	0.106016	-7.93406	0.99998	0.00158913	8.04007
ENST00000613264	ST3GAL6	ENSG00000064225	ST3 beta-galactoside alpha-2,3-sialyltransferase 6 [Source:HGNC Symbol;Acc:HGNC:18080]	7.57671	-0.484417	0.026482	0.999995	8.06113
ENST00000463854	STAM2	ENSG00000115145	signal transducing adaptor molecule 2 [Source:HGNC Symbol;Acc:HGNC:11358]	5.43017	0.391735	0.00203605	0.999995	5.03843
ENST00000389272	STAT3	ENSG00000168610	signal transducer and activator of transcription 3 [Source:HGNC Symbol;Acc:HGNC:11364]	7.71242	-5.78074	0.0123098	NA	13.4932
ENST00000442307	STK25	ENSG00000115694	serine/threonine kinase 25 [Source:HGNC Symbol;Acc:HGNC:11404]	0.513351	-7.77854	0.99998	0.0017927	8.29189
ENST00000649491	STT3A	ENSG00000134910	STT3A, catalytic subunit of the oligosaccharyltransferase complex [Source:HGNC Symbol;Acc:HGNC:6172]	0.480703	-1.65202	0.99998	3.1327e-05	2.13272
ENST00000525640	STX17	ENSG00000136874	syntaxin 17 [Source:HGNC Symbol;Acc:HGNC:11432]	1.42181	-7.42079	0.99998	0.00769082	8.8426
ENST00000378933	TAB3	ENSG00000157625	TGF-beta activated kinase 1 (MAP3K7) binding protein 3 [Source:HGNC Symbol;Acc:HGNC:30681]	1.57326	-8.08824	0.99998	0.000564565	9.6615
ENST00000424598	TBL2	ENSG00000106638	transducin beta like 2 [Source:HGNC Symbol;Acc:HGNC:11586]	7.69375	2.04058	1.09571e-07	0.999995	5.65317
ENST00000432887	TCP11L1	ENSG00000176148	t-complex 11 like 1 [Source:HGNC Symbol;Acc:HGNC:25655]	-1.36786	-7.38955	NA	0.0228286	6.02169
ENST00000265993	TCTN3	ENSG00000119977	tectonic family member 3 [Source:HGNC Symbol;Acc:HGNC:24519]	9.39334	1.36976	3.26368e-06	0.999995	8.02359
ENST00000508076	TGFBI	ENSG00000120708	transforming growth factor beta induced [Source:HGNC Symbol;Acc:HGNC:11771]	-0.759915	-9.04291	0.99998	3.93679e-06	8.28299
ENST00000536189	TIMP2	ENSG00000035862	TIMP metallopeptidase inhibitor 2 [Source:HGNC Symbol;Acc:HGNC:11821]	-0.472028	-8.29299	0.99998	0.000882767	7.82097
ENST00000648042	TJP2	ENSG00000119139	tight junction protein 2 [Source:HGNC Symbol;Acc:HGNC:11828]	-6.947	-9.0861	0.829048	2.55931e-05	2.1391
ENST00000544188	TMED2	ENSG00000086598	transmembrane p24 trafficking protein 2 [Source:HGNC Symbol;Acc:HGNC:16996]	7.93709	2.98728	0.00683363	0.0160596	4.94981
ENST00000439537	TMEM120A	ENSG00000189077	transmembrane protein 120A [Source:HGNC Symbol;Acc:HGNC:21697]	0.0852231	-7.15045	0.99998	0.0225036	7.23567
ENST00000372073	TMEM164	ENSG00000157600	transmembrane protein 164 [Source:HGNC Symbol;Acc:HGNC:26217]	-0.372804	-8.75112	0.99998	2.72894e-05	8.37832
ENST00000411589	TMEM25	ENSG00000149582	transmembrane protein 25 [Source:HGNC Symbol;Acc:HGNC:25890]	-1.01396	-7.1498	0.99998	0.0213043	6.13583
ENST00000257262	TMEM258	ENSG00000134825	transmembrane protein 258 [Source:HGNC Symbol;Acc:HGNC:1164]	-0.172501	-7.22054	0.99998	0.0173923	7.04804
ENST00000648553	TP73-AS1	ENSG00000227372	TP73 antisense RNA 1 [Source:HGNC Symbol;Acc:HGNC:29052]	7.61427	-1.10834	0.0370515	0.999995	8.72261
ENST00000588507	TPM4	ENSG00000167460	tropomyosin 4 [Source:HGNC Symbol;Acc:HGNC:12013]	7.97315	3.50937	0.315853	0.00100951	4.46378
ENST00000578237	TRIM16	ENSG00000221926	tripartite motif containing 16 [Source:HGNC Symbol;Acc:HGNC:17241]	-0.704402	-7.47189	0.99998	0.0123371	6.76749
ENST00000505971	TRIO	ENSG00000038382	trio Rho guanine nucleotide exchange factor [Source:HGNC Symbol;Acc:HGNC:12303]	7.76947	0.752145	0.0225658	0.999995	7.01732
ENST00000643280	TUG1	ENSG00000253352	taurine up-regulated 1 [Source:HGNC Symbol;Acc:HGNC:26066]	9.21224	4.1216	7.30719e-05	NA	5.09065
ENST00000493720	UBA5	ENSG00000081307	ubiquitin like modifier activating enzyme 5 [Source:HGNC Symbol;Acc:HGNC:23230]	8.01854	0.637106	0.0323462	0.999995	7.38143
ENST00000647587	ULK3	ENSG00000140474	unc-51 like kinase 3 [Source:HGNC Symbol;Acc:HGNC:19703]	8.13802	-5.42887	0.0273007	0.0888484	13.5669
ENST00000349714	UQCC1	ENSG00000101019	ubiquinol-cytochrome c reductase complex assembly factor 1 [Source:HGNC Symbol;Acc:HGNC:15891]	8.10586	NA	0.00295229	NA	8.10586
ENST00000491300	UROD	ENSG00000126088	uroporphyrinogen decarboxylase [Source:HGNC Symbol;Acc:HGNC:12591]	7.35279	-1.86182	0.0454992	0.999995	9.21461
ENST00000558157	USP3	ENSG00000140455	ubiquitin specific peptidase 3 [Source:HGNC Symbol;Acc:HGNC:12626]	2.25614	-7.83757	0.99998	0.00145839	10.0937
ENST00000589225	USP36	ENSG00000055483	ubiquitin specific peptidase 36 [Source:HGNC Symbol;Acc:HGNC:20062]	6.61574	-7.96054	NA	0.00100472	14.5763
ENST00000507531	UVSSA	ENSG00000163945	UV stimulated scaffold protein A [Source:HGNC Symbol;Acc:HGNC:29304]	0.606005	-7.37064	0.99998	0.00956796	7.97665
ENST00000587173	VAT1	ENSG00000108828	vesicle amine transport 1 [Source:HGNC Symbol;Acc:HGNC:16919]	-0.340262	-7.76818	0.99998	0.00188539	7.42792
ENST00000376634	VPS13A	ENSG00000197969	vacuolar protein sorting 13 homolog A [Source:HGNC Symbol;Acc:HGNC:1908]	-0.353459	-7.48136	0.99998	0.00623283	7.12791
ENST00000588059	VPS4B	ENSG00000119541	vacuolar protein sorting 4 homolog B [Source:HGNC Symbol;Acc:HGNC:10895]	8.32506	0.0806005	0.00243266	0.999995	8.24446
ENST00000381329	WDR37	ENSG00000047056	WD repeat domain 37 [Source:HGNC Symbol;Acc:HGNC:31406]	1.17507	-7.13357	0.99998	0.0226276	8.30864
ENST00000282268	XRCC4	ENSG00000152422	X-ray repair cross complementing 4 [Source:HGNC Symbol;Acc:HGNC:12831]	8.10401	NA	0.00243266	NA	8.10401
ENST00000371399	YIPF1	ENSG00000058799	Yip1 domain family member 1 [Source:HGNC Symbol;Acc:HGNC:25231]	-0.119924	-7.38127	0.99998	0.00938261	7.26134
ENST00000621820	YTHDF3	ENSG00000185728	YTH N6-methyladenosine RNA binding protein 3 [Source:HGNC Symbol;Acc:HGNC:26465]	5.98827	-7.37691	NA	0.00906208	13.3652
ENST00000521309	YWHAZ	ENSG00000164924	tyrosine 3-monooxygenase/tryptophan 5-monooxygenase activation protein zeta [Source:HGNC Symbol;Acc:HGNC:12855]	1.71734	-1.81912	0.0140133	2.61327e-10	3.53646
ENST00000614697	ZBTB14	ENSG00000198081	zinc finger and BTB domain containing 14 [Source:HGNC Symbol;Acc:HGNC:12860]	9.73104	0.514102	3.30362e-07	0.999995	9.21694
ENST00000357006	ZBTB14	ENSG00000198081	zinc finger and BTB domain containing 14 [Source:HGNC Symbol;Acc:HGNC:12860]	8.09768	-0.586341	0.00701017	0.999995	8.68402
ENST00000392996	ZBTB16	ENSG00000109906	zinc finger and BTB domain containing 16 [Source:HGNC Symbol;Acc:HGNC:12930]	-0.152921	-7.88583	0.99998	0.00110767	7.73291
ENST00000396516	ZC3H7A	ENSG00000122299	zinc finger CCCH-type containing 7A [Source:HGNC Symbol;Acc:HGNC:30959]	1.61591	-7.17475	0.99998	0.02272	8.79066
ENST00000649650	ZDBF2	ENSG00000204186	zinc finger DBF-type containing 2 [Source:HGNC Symbol;Acc:HGNC:29313]	0.859732	-4.30466	0.99998	0.0318663	5.16439
ENST00000542879	ZEB1	ENSG00000148516	zinc finger E-box binding homeobox 1 [Source:HGNC Symbol;Acc:HGNC:11642]	8.82171	1.0632	6.49354e-05	0.999995	7.75851
ENST00000371515	ZFP64	ENSG00000020256	ZFP64 zinc finger protein [Source:HGNC Symbol;Acc:HGNC:15940]	2.06623	-5.54372	0.99998	0.00951523	7.60994
ENST00000542986	ZNF268	ENSG00000090612	zinc finger protein 268 [Source:HGNC Symbol;Acc:HGNC:13061]	-6.55723	-9.00449	0.603012	4.46248e-06	2.44726
ENST00000511154	ZNF331	ENSG00000130844	zinc finger protein 331 [Source:HGNC Symbol;Acc:HGNC:15489]	1.02506	-7.13248	0.99998	0.0226557	8.15754
ENST00000424629	ZNF561	ENSG00000171469	zinc finger protein 561 [Source:HGNC Symbol;Acc:HGNC:28684]	-0.856445	-4.14577	0.99998	0.00269621	3.28933
ENST00000451802	ZNF571	ENSG00000180479	zinc finger protein 571 [Source:HGNC Symbol;Acc:HGNC:25000]	-1.59381	-7.41499	0.99998	0.00789765	5.82118
ENST00000340622	ZNF746	ENSG00000181220	zinc finger protein 746 [Source:HGNC Symbol;Acc:HGNC:21948]	9.02981	-7.27186	1.96682e-05	0.429821	16.3017
ENST00000536937	ZNF83	ENSG00000167766	zinc finger protein 83 [Source:HGNC Symbol;Acc:HGNC:13158]	7.82562	-0.608083	0.0131	0.999995	8.4337
ENST00000614887	ZNF850	ENSG00000267041	zinc finger protein 850 [Source:HGNC Symbol;Acc:HGNC:27994]	-0.0708423	-7.59942	0.99998	0.0129377	7.52858
ENST00000603187	ZSWIM8	ENSG00000214655	zinc finger SWIM-type containing 8 [Source:HGNC Symbol;Acc:HGNC:23528]	5.03109	-6.98783	NA	0.0476267	12.0189
ENST00000611026		ENSG00000274333	uncharacterized LOC102724219 [Source:NCBI gene;Acc:102724219]	7.4694	-7.15203	0.0474302	0.0230569	14.6214
ENST00000610988		ENSG00000276077	uncharacterized LOC102724951 [Source:NCBI gene;Acc:102724951]	7.4694	-7.15203	0.0474302	0.0230569	14.6214
ENST00000615804		ENSG00000277067	uncharacterized LOC102724843 [Source:NCBI gene;Acc:102724843]	7.4694	-7.15203	0.0474302	0.0230569	14.6214
ENST00000510692		ENSG00000170089	0	2.14646	-6.3494	0.99998	0.00166765	8.49587
ENST00000548861		ENSG00000257411	novel protein	-0.787817	-8.65197	0.99998	3.23037e-05	7.86415
ENST00000621281		ENSG00000274944	0	-1.20104	-6.56123	0.99998	0.0110534	5.36019
ENST00000619109		ENSG00000275405	0	-2.417	-5.19207	1.72342e-16	5.32674e-64	2.77507
446

## Sheet: Data S2
Data S2. Enriched GO terms and pathways in significantly oxidized transcripts upon exposure
# background genes	# genes	category	description	FDR value	genes	nodes.SUID	term name
10223	248	UniProt Keywords	Alternative splicing	3.12e-22	SEMA3F|SPATA20|YIPF1|SIRT1|ZFP64|GSS|FERMT1|BLOC1S6|PLAT|NR3C1|MOGS|SLC19A2|AFTPH|ELF1|ARHGEF9|RTTN|ACP2|MDM2|IPO5|ERP29|AP4E1|RBL2|KMT2C|DENND3|DGCR2|DGCR8|LIG1|STAM2|PHRF1|STAT3|HNRNPH3|CCAR1|NCOR1|RQCD1|DUSP6|NGLY1|EPG5|MBNL1|ITGB6|DDAH1|SETD9|KPNB1|AGL|MITF|CCNL1|MELK|NFATC3|ZNF561|GTPBP2|RFXANK|GLB1|MLLT10|RPL13|DST|C9orf131|DPY19L1|SNED1|FAM134C|ADAM17|INTS6|COQ2|MADD|CTBP2|CAMKK2|SPHK1|HKR…	120|390|263|73|165|258|324|345|238|236|371|337|285|130|284|382|144|78|233|204|311|131|196|122|141|145|221|201|237|256|279|388|282|159|287|152|300|378|143|129|314|200|259|217|381|77|329|223|370|174|102|325|265|140|168|249|156|393|212|319|169|206|353|80|293|355|190|377|240|209|133|107|76|277|243|176|207|79|228|117|179|101|394|385|262|373|360|162|334|234|336|197|149|257|177|372|294|347|288|138|251|3…	KW-0025
13996	277	GO Component	intracellular part	2.58e-12	RTFDC1|YIPF1|SIRT1|GNPNAT1|ZFP64|GSS|CSTF1|FERMT1|ORC6|BLOC1S6|PLAT|MANBA|PUS3|NR3C1|RARS|MOGS|VPS4B|RHOQ|AFTPH|ELF1|UROD|ZNF331|ARHGEF9|RTTN|NOTCH2|ACP2|MDM2|STX17|IPO5|ERP29|AP4E1|RBL2|KMT2C|TMED2|RNF167|DENND3|TIMP2|DGCR8|LIG1|STAM2|STAT3|NBN|HNRNPH3|CCAR1|REXO2|NCOR1|RQCD1|DNPEP|DUSP6|MIA2|NGLY1|EPG5|MBNL1|ITGB6|DDAH1|SETD9|ELMSAN1|KPNB1|AGL|POGLUT1|MITF|CCNL1|ITGA2|MELK|NFATC3|ZNF561|GTPBP2|…	351|263|73|299|165|258|342|324|187|345|238|296|224|236|303|371|123|276|285|130|230|244|284|382|199|144|78|275|233|204|311|131|196|298|286|122|302|145|221|201|256|227|279|388|134|282|159|114|287|310|152|300|378|143|129|314|111|200|259|241|217|381|139|77|329|223|370|174|102|323|325|265|140|249|212|319|169|206|353|80|293|355|377|391|240|209|133|107|76|243|176|207|79|228|242|301|117|179|101|394|385|3…	GO.0044424
14286	278	GO Component	intracellular	2.12e-11	RTFDC1|YIPF1|SIRT1|GNPNAT1|ZFP64|GSS|CSTF1|FERMT1|ORC6|BLOC1S6|PLAT|MANBA|PUS3|NR3C1|RARS|MOGS|VPS4B|RHOQ|AFTPH|ELF1|UROD|ZNF331|ARHGEF9|RTTN|NOTCH2|ACP2|MDM2|STX17|IPO5|ERP29|AP4E1|RBL2|KMT2C|TMED2|RNF167|DENND3|TIMP2|DGCR8|LIG1|STAM2|STAT3|NBN|HNRNPH3|CCAR1|REXO2|NCOR1|RQCD1|DNPEP|DUSP6|MIA2|NGLY1|EPG5|MBNL1|ITGB6|DDAH1|SETD9|ELMSAN1|KPNB1|AGL|POGLUT1|MITF|CCNL1|ITGA2|MELK|NFATC3|ZNF561|GTPBP2|…	351|263|73|299|165|258|342|324|187|345|238|296|224|236|303|371|123|276|285|130|230|244|284|382|199|144|78|275|233|204|311|131|196|298|286|122|302|145|221|201|256|227|279|388|134|282|159|114|287|310|152|300|378|143|129|314|111|200|259|241|217|381|139|77|329|223|370|174|102|323|325|265|140|249|212|319|169|206|353|80|293|355|377|391|240|209|133|107|76|277|243|176|207|79|228|242|301|117|179|101|394|3…	GO.0005622
8066	190	UniProt Keywords	Phosphoprotein	8.98e-11	SPATA20|RTFDC1|SIRT1|ZFP64|GSS|FERMT1|ORC6|BLOC1S6|PUS3|NR3C1|SLC19A2|VPS4B|AFTPH|ELF1|EFNB2|ARHGEF9|RTTN|NOTCH2|MDM2|STX17|IPO5|ERP29|AP4E1|RBL2|KMT2C|DENND3|DGCR2|DGCR8|LIG1|STAM2|PHRF1|STAT3|NBN|HNRNPH3|CCAR1|REXO2|NCOR1|DNPEP|NGLY1|EPG5|MBNL1|ELMSAN1|KPNB1|AGL|MITF|CCNL1|MELK|NFATC3|TBL2|MLLT10|RPL13|DST|FAM134C|ADAM17|INTS6|MADD|CTBP2|CAMKK2|SPHK1|COG4|MPI|FRMD8|ARID1A|E2F7|STK25|CLIP4|ATP13…	390|351|73|165|258|324|187|345|224|236|337|123|285|130|189|284|382|199|78|275|233|204|311|131|196|122|141|145|221|201|237|256|227|279|388|134|282|114|152|300|378|111|200|259|217|381|77|329|323|325|265|140|393|212|319|206|353|80|293|377|240|209|133|107|76|207|79|228|301|179|394|385|348|262|360|246|162|334|336|197|149|257|177|347|138|251|363|344|281|357|137|158|113|121|335|191|332|340|232|118|166|3…	KW-0597
12193	248	GO Component	intracellular organelle	1e-09	RTFDC1|YIPF1|SIRT1|GNPNAT1|ZFP64|CSTF1|FERMT1|ORC6|BLOC1S6|PLAT|MANBA|PUS3|NR3C1|RARS|MOGS|VPS4B|RHOQ|AFTPH|ELF1|UROD|ZNF331|RTTN|NOTCH2|ACP2|MDM2|STX17|IPO5|ERP29|AP4E1|RBL2|KMT2C|TMED2|TIMP2|DGCR8|LIG1|STAM2|STAT3|NBN|HNRNPH3|CCAR1|REXO2|NCOR1|RQCD1|DUSP6|MIA2|NGLY1|MBNL1|ITGB6|SETD9|ELMSAN1|KPNB1|AGL|POGLUT1|MITF|CCNL1|ITGA2|MELK|NFATC3|ZNF561|GTPBP2|RFXANK|GLB1|TBL2|MLLT10|RPL13|DST|DPY19L1|A…	351|263|73|299|165|342|324|187|345|238|296|224|236|303|371|123|276|285|130|230|244|382|199|144|78|275|233|204|311|131|196|298|302|145|221|201|256|227|279|388|134|282|159|287|310|152|378|143|314|111|200|259|241|217|381|139|77|329|223|370|174|102|323|325|265|140|249|212|319|169|353|80|293|355|377|209|133|107|76|243|176|207|79|228|242|301|179|101|385|348|262|360|246|162|220|334|234|330|336|197|149|1…	GO.0043229
10365	221	GO Component	intracellular membrane-bounded organelle	2.5e-09	RTFDC1|YIPF1|SIRT1|GNPNAT1|ZFP64|CSTF1|ORC6|MANBA|PUS3|NR3C1|RARS|MOGS|VPS4B|AFTPH|ELF1|UROD|ZNF331|NOTCH2|ACP2|MDM2|STX17|IPO5|ERP29|AP4E1|RBL2|KMT2C|TMED2|DGCR8|LIG1|STAM2|STAT3|NBN|HNRNPH3|CCAR1|REXO2|NCOR1|RQCD1|DUSP6|MIA2|NGLY1|MBNL1|ITGB6|SETD9|ELMSAN1|KPNB1|AGL|POGLUT1|MITF|CCNL1|ITGA2|MELK|NFATC3|ZNF561|GTPBP2|RFXANK|GLB1|TBL2|MLLT10|RPL13|DST|DPY19L1|INTS6|COQ2|CTBP2|CAMKK2|SPHK1|HKR1|CO…	351|263|73|299|165|342|187|296|224|236|303|371|123|285|130|230|244|199|144|78|275|233|204|311|131|196|298|145|221|201|256|227|279|388|134|282|159|287|310|152|378|143|314|111|200|259|241|217|381|139|77|329|223|370|174|102|323|325|265|140|249|319|169|353|80|293|355|377|133|107|76|176|207|79|228|242|179|101|385|348|262|360|246|162|334|234|330|336|197|149|182|257|389|372|315|294|347|251|344|281|359|3…	GO.0043231
12432	249	GO Component	organelle	4.28e-09	RTFDC1|YIPF1|SIRT1|GNPNAT1|ZFP64|CSTF1|FERMT1|ORC6|BLOC1S6|PLAT|MANBA|PUS3|NR3C1|RARS|MOGS|VPS4B|RHOQ|AFTPH|ELF1|UROD|ZNF331|RTTN|NOTCH2|ACP2|MDM2|STX17|IPO5|ERP29|AP4E1|RBL2|KMT2C|TMED2|TIMP2|DGCR8|LIG1|STAM2|STAT3|NBN|HNRNPH3|CCAR1|REXO2|NCOR1|RQCD1|DUSP6|MIA2|NGLY1|MBNL1|ITGB6|SETD9|ELMSAN1|KPNB1|AGL|POGLUT1|MITF|CCNL1|ITGA2|MELK|NFATC3|ZNF561|GTPBP2|RFXANK|GLB1|TBL2|MLLT10|RPL13|DST|DPY19L1|A…	351|263|73|299|165|342|324|187|345|238|296|224|236|303|371|123|276|285|130|230|244|382|199|144|78|275|233|204|311|131|196|298|302|145|221|201|256|227|279|388|134|282|159|287|310|152|378|143|314|111|200|259|241|217|381|139|77|329|223|370|174|102|323|325|265|140|249|212|319|169|353|80|293|355|377|209|133|107|76|243|176|207|79|228|242|301|179|101|385|348|262|360|246|162|220|334|234|330|336|197|149|1…	GO.0043226
11244	231	GO Component	membrane-bounded organelle	1.4e-08	RTFDC1|YIPF1|SIRT1|GNPNAT1|ZFP64|CSTF1|ORC6|BLOC1S6|PLAT|MANBA|PUS3|NR3C1|RARS|MOGS|VPS4B|RHOQ|AFTPH|ELF1|UROD|ZNF331|NOTCH2|ACP2|MDM2|STX17|IPO5|ERP29|AP4E1|RBL2|KMT2C|TMED2|TIMP2|DGCR8|LIG1|STAM2|STAT3|NBN|HNRNPH3|CCAR1|REXO2|NCOR1|RQCD1|DUSP6|MIA2|NGLY1|MBNL1|ITGB6|SETD9|ELMSAN1|KPNB1|AGL|POGLUT1|MITF|CCNL1|ITGA2|MELK|NFATC3|ZNF561|GTPBP2|RFXANK|GLB1|TBL2|MLLT10|RPL13|DST|DPY19L1|INTS6|COQ2|CT…	351|263|73|299|165|342|187|345|238|296|224|236|303|371|123|276|285|130|230|244|199|144|78|275|233|204|311|131|196|298|302|145|221|201|256|227|279|388|134|282|159|287|310|152|378|143|314|111|200|259|241|217|381|139|77|329|223|370|174|102|323|325|265|140|249|319|169|353|80|293|355|377|133|107|76|243|176|207|79|228|242|179|101|385|348|262|360|246|162|334|234|330|336|197|149|182|257|389|372|315|294|3…	GO.0043227
8797	197	GO Process	cellular metabolic process	9.14e-08	RTFDC1|SIRT1|GNPNAT1|ZFP64|GSS|CSTF1|ORC6|PLAT|MANBA|PUS3|NR3C1|RARS|MOGS|SLC19A2|VPS4B|RHOQ|ELF1|EFNB2|UROD|ZNF331|NOTCH2|ACP2|MDM2|STX17|RBL2|KMT2C|RNF167|DENND3|DGCR8|LIG1|STAM2|PHRF1|STAT3|NBN|HNRNPH3|CCAR1|REXO2|NCOR1|RQCD1|DNPEP|DUSP6|NGLY1|EPG5|MBNL1|DDAH1|ELMSAN1|KPNB1|AGL|POGLUT1|MITF|CCNL1|MELK|NFATC3|ZNF561|RFXANK|GLB1|MLLT10|RPL13|DPY19L1|ADAM17|INTS6|COQ2|CTBP2|CAMKK2|SPHK1|HKR1|MPI|…	351|73|299|165|258|342|187|238|296|224|236|303|371|337|123|276|130|189|230|244|199|144|78|275|131|196|286|122|145|221|201|237|256|227|279|388|134|282|159|114|287|152|300|378|129|111|200|259|241|217|381|77|329|223|174|102|325|265|249|212|319|169|353|80|293|355|240|133|107|76|277|79|242|179|101|394|385|262|360|246|334|330|197|149|182|257|177|389|315|294|347|138|251|281|359|137|158|386|113|335|106|3…	GO.0044237
8882	193	GO Component	intracellular organelle part	9.36e-08	YIPF1|SIRT1|GNPNAT1|CSTF1|ORC6|MANBA|NR3C1|RARS|MOGS|VPS4B|RHOQ|AFTPH|ELF1|UROD|RTTN|NOTCH2|ACP2|MDM2|STX17|IPO5|ERP29|AP4E1|RBL2|KMT2C|TMED2|TIMP2|DGCR8|LIG1|STAM2|STAT3|NBN|HNRNPH3|CCAR1|REXO2|NCOR1|DUSP6|MIA2|MBNL1|ITGB6|SETD9|ELMSAN1|KPNB1|AGL|POGLUT1|MITF|CCNL1|NFATC3|GTPBP2|RFXANK|GLB1|TBL2|MLLT10|RPL13|DST|DPY19L1|INTS6|COQ2|COG4|ARID1A|E2F7|STK25|ATP13A2|DENND5A|TCP11L1|ZBTB16|MGAT4B|KAT5…	263|73|299|342|187|296|236|303|371|123|276|285|130|230|382|199|144|78|275|233|204|311|131|196|298|302|145|221|201|256|227|279|388|134|282|287|310|378|143|314|111|200|259|241|217|381|329|370|174|102|323|325|265|140|249|319|169|377|133|107|76|79|228|301|179|101|385|262|360|246|162|220|334|234|330|336|149|182|257|389|372|315|294|251|344|281|359|357|137|158|113|121|226|343|352|106|211|332|127|173|232…	GO.0044446
9111	195	GO Component	organelle part	2.43e-07	YIPF1|SIRT1|GNPNAT1|CSTF1|ORC6|MANBA|NR3C1|RARS|MOGS|VPS4B|RHOQ|AFTPH|ELF1|UROD|RTTN|NOTCH2|ACP2|MDM2|STX17|IPO5|ERP29|AP4E1|RBL2|KMT2C|TMED2|TIMP2|DGCR8|LIG1|STAM2|STAT3|NBN|HNRNPH3|CCAR1|REXO2|NCOR1|DUSP6|MIA2|MBNL1|ITGB6|SETD9|ELMSAN1|KPNB1|AGL|POGLUT1|MITF|CCNL1|NFATC3|GTPBP2|RFXANK|GLB1|TBL2|MLLT10|RPL13|DST|DPY19L1|INTS6|COQ2|COG4|ARID1A|E2F7|STK25|ATP13A2|DENND5A|TCP11L1|ZBTB16|MGAT4B|KAT5…	263|73|299|342|187|296|236|303|371|123|276|285|130|230|382|199|144|78|275|233|204|311|131|196|298|302|145|221|201|256|227|279|388|134|282|287|310|378|143|314|111|200|259|241|217|381|329|370|174|102|323|325|265|140|249|319|169|377|133|107|76|79|228|301|179|101|385|262|360|246|162|220|334|234|330|336|149|182|257|389|372|315|294|251|344|281|359|357|137|158|113|121|226|343|352|106|211|332|127|173|232…	GO.0044422
3335	95	UniProt Keywords	Acetylation	2.92e-07	SIRT1|GSS|PUS3|NR3C1|RARS|SLC19A2|UROD|RTTN|STX17|IPO5|KMT2C|LIG1|STAT3|HNRNPH3|REXO2|NCOR1|RQCD1|DNPEP|NGLY1|DDAH1|ELMSAN1|KPNB1|NFATC3|RPL13|FAM134C|CAMKK2|COG4|PITPNA|MPI|FRMD8|ARID1A|KAT5|RANBP3|BROX|CTNNB1|IPO4|VAT1|PTBP1|MCRS1|ACTB|AP1B1|RNF121|MACF1|DARS2|KDM5B|PCMT1|IFI16|CDK19|PEX11B|CNN3|RAVER2|EHMT2|HIST1H2AC|PLCB4|TAB3|USP3|MYBBP1A|GART|SACM1L|PDCD10|ACTN1|EML3|PBRM1|YWHAZ|DDX39B|MGST…	73|258|224|236|303|337|230|382|275|233|196|221|256|279|134|282|159|114|152|129|111|200|329|265|393|80|377|391|240|209|133|385|262|373|246|234|336|149|257|389|372|359|357|137|158|386|113|335|352|191|384|392|225|280|163|219|248|278|374|82|375|367|295|132|365|74|208|183|170|154|350|349|81|72|218|235|326|247|368|254|307|309|273|260|255|306|369|153|186|210|320|268|261|193|147	KW-0007
6892	158	GO Component	nucleus	4.77e-07	RTFDC1|SIRT1|ZFP64|CSTF1|ORC6|PUS3|NR3C1|RARS|VPS4B|AFTPH|ELF1|UROD|ZNF331|NOTCH2|MDM2|IPO5|RBL2|KMT2C|DGCR8|LIG1|STAM2|STAT3|NBN|HNRNPH3|CCAR1|REXO2|NCOR1|RQCD1|DUSP6|NGLY1|MBNL1|ITGB6|SETD9|ELMSAN1|KPNB1|AGL|MITF|CCNL1|ITGA2|MELK|NFATC3|ZNF561|RFXANK|MLLT10|RPL13|DST|DPY19L1|INTS6|CTBP2|CAMKK2|SPHK1|HKR1|ARID1A|E2F7|ZNF571|ZBTB16|KAT5|PPL|RANBP3|ATF3|CTNNB1|NF2|DMPK|IPO4|UBA5|PTBP1|ZBTB14|MCRS1…	351|73|165|342|187|224|236|303|123|285|130|230|244|199|78|233|131|196|145|221|201|256|227|279|388|134|282|159|287|152|378|143|314|111|200|259|217|381|139|77|329|223|174|325|265|140|249|319|353|80|293|355|133|107|242|179|385|348|262|360|246|162|334|234|197|149|182|257|389|294|347|251|344|281|137|158|113|121|343|335|332|384|173|340|232|118|383|115|392|225|280|216|219|248|171|239|167|269|295|104|252…	GO.0005634
5162	127	GO Component	intracellular organelle lumen	8.52e-07	SIRT1|CSTF1|ORC6|MANBA|NR3C1|RARS|ELF1|UROD|NOTCH2|ACP2|MDM2|IPO5|ERP29|AP4E1|RBL2|KMT2C|TIMP2|DGCR8|LIG1|STAM2|STAT3|NBN|HNRNPH3|CCAR1|REXO2|NCOR1|DUSP6|MBNL1|ITGB6|SETD9|ELMSAN1|KPNB1|AGL|POGLUT1|MITF|CCNL1|NFATC3|GTPBP2|RFXANK|GLB1|MLLT10|RPL13|INTS6|ARID1A|E2F7|ATP13A2|ZBTB16|KAT5|RANBP3|ATF3|CTNNB1|NF2|IPO4|FN1|VAT1|PTBP1|ZBTB14|MCRS1|ACTB|WDR37|GATAD2A|MAP2|ZEB1|DARS2|KDM5B|IFI16|S100A16|GA…	73|342|187|296|236|303|130|230|199|144|78|233|204|311|131|196|302|145|221|201|256|227|279|388|134|282|287|378|143|314|111|200|259|241|217|381|329|370|174|102|325|265|319|133|107|79|179|385|262|360|246|162|234|330|336|149|182|257|389|294|251|344|281|137|158|113|343|332|232|118|383|115|392|225|216|219|248|171|167|269|375|295|104|252|132|135|365|185|208|108|154|350|349|356|81|72|192|317|322|326|247|…	GO.0070013
16244	288	GO Component	cell part	2.19e-06	RTFDC1|YIPF1|SIRT1|GNPNAT1|ZFP64|GSS|CSTF1|FERMT1|ORC6|BLOC1S6|PLAT|MANBA|PUS3|NR3C1|RARS|MOGS|SLC19A2|VPS4B|RHOQ|AFTPH|ELF1|EFNB2|UROD|ZNF331|ARHGEF9|RTTN|NOTCH2|ACP2|MDM2|STX17|IPO5|ERP29|AP4E1|RBL2|KMT2C|TMED2|RNF167|DENND3|TIMP2|DGCR8|LIG1|STAM2|STAT3|NBN|HNRNPH3|CCAR1|REXO2|NCOR1|RQCD1|DNPEP|DUSP6|MIA2|NGLY1|EPG5|MBNL1|ITGB6|DDAH1|SETD9|ELMSAN1|KPNB1|AGL|POGLUT1|MITF|CCNL1|ITGA2|MELK|NFATC3|…	351|263|73|299|165|258|342|324|187|345|238|296|224|236|303|371|337|123|276|285|130|189|230|244|284|382|199|144|78|275|233|204|311|131|196|298|286|122|302|145|221|201|256|227|279|388|134|282|159|114|287|310|152|300|378|143|129|314|111|200|259|241|217|381|139|77|329|223|370|174|102|323|325|265|140|249|212|319|169|206|353|80|293|355|190|377|391|240|209|133|107|76|277|243|176|207|79|228|242|301|117|1…	GO.0044464
3446	93	GO Component	nucleoplasm	2.6e-06	SIRT1|CSTF1|ORC6|NR3C1|RARS|ELF1|UROD|NOTCH2|MDM2|RBL2|KMT2C|DGCR8|LIG1|STAM2|STAT3|NBN|HNRNPH3|CCAR1|NCOR1|DUSP6|MBNL1|ITGB6|SETD9|ELMSAN1|KPNB1|MITF|CCNL1|NFATC3|RFXANK|MLLT10|INTS6|ARID1A|E2F7|ZBTB16|KAT5|RANBP3|ATF3|CTNNB1|PTBP1|ZBTB14|MCRS1|ACTB|GATAD2A|ZEB1|KDM5B|IFI16|GADD45A|CCND3|HDAC8|RCC1|NFS1|EHMT2|HIST1H2AC|RPGRIP1L|USP3|MYBBP1A|RCL1|UVSSA|PSMC3IP|PBRM1|POLM|ELP4|YWHAZ|NAV2|DDX39B|SL…	73|342|187|236|303|130|230|199|78|131|196|145|221|201|256|227|279|388|282|287|378|143|314|111|200|217|381|329|174|325|319|133|107|179|385|262|360|246|149|182|257|389|251|281|158|113|332|232|118|383|115|392|225|216|219|248|171|167|269|295|104|252|132|135|365|185|208|108|154|350|349|356|81|317|326|231|254|128|253|309|333|260|222|153|245|376|157|320|198|380|361|150|147	GO.0005654
4030	104	GO Component	nuclear lumen	2.6e-06	SIRT1|CSTF1|ORC6|NR3C1|RARS|ELF1|UROD|NOTCH2|MDM2|IPO5|RBL2|KMT2C|DGCR8|LIG1|STAM2|STAT3|NBN|HNRNPH3|CCAR1|REXO2|NCOR1|DUSP6|MBNL1|ITGB6|SETD9|ELMSAN1|KPNB1|MITF|CCNL1|NFATC3|RFXANK|MLLT10|RPL13|INTS6|ARID1A|E2F7|ZBTB16|KAT5|RANBP3|ATF3|CTNNB1|NF2|IPO4|PTBP1|ZBTB14|MCRS1|ACTB|WDR37|GATAD2A|MAP2|ZEB1|KDM5B|IFI16|S100A16|GADD45A|CCND3|HDAC8|RCC1|NFS1|EHMT2|HIST1H2AC|RPGRIP1L|USP3|MYBBP1A|RCL1|UVSSA…	73|342|187|236|303|130|230|199|78|233|131|196|145|221|201|256|227|279|388|134|282|287|378|143|314|111|200|217|381|329|174|325|265|319|133|107|179|385|262|360|246|162|234|149|182|257|389|294|251|344|281|158|113|343|332|232|118|383|115|392|225|216|219|248|171|167|269|295|104|252|132|135|365|185|208|108|154|350|349|356|81|317|326|247|231|254|128|253|309|333|260|222|153|245|376|157|304|320|198|380|36…	GO.0031981
9569	203	GO Process	metabolic process	3.57e-06	RTFDC1|SIRT1|GNPNAT1|ZFP64|GSS|CSTF1|ORC6|PLAT|MANBA|PUS3|NR3C1|RARS|MOGS|SLC19A2|VPS4B|RHOQ|ELF1|EFNB2|UROD|ZNF331|NOTCH2|ACP2|MDM2|STX17|RBL2|KMT2C|RNF167|DENND3|DGCR8|LIG1|STAM2|PHRF1|STAT3|NBN|HNRNPH3|CCAR1|REXO2|NCOR1|RQCD1|DNPEP|DUSP6|NGLY1|EPG5|MBNL1|DDAH1|SETD9|ELMSAN1|KPNB1|AGL|POGLUT1|MITF|CCNL1|MELK|NFATC3|ZNF561|RFXANK|GLB1|MLLT10|RPL13|DPY19L1|ADAM17|INTS6|COQ2|CTBP2|CAMKK2|SPHK1|HKR…	351|73|299|165|258|342|187|238|296|224|236|303|371|337|123|276|130|189|230|244|199|144|78|275|131|196|286|122|145|221|201|237|256|227|279|388|134|282|159|114|287|152|300|378|129|314|111|200|259|241|217|381|77|329|223|174|102|325|265|249|212|319|169|353|80|293|355|391|240|133|107|76|277|79|242|117|179|101|394|385|262|360|246|334|330|336|197|149|182|257|177|389|315|294|347|138|251|281|359|137|158|3…	GO.0008152
4958	120	GO Component	cytosol	4.48e-06	SIRT1|GNPNAT1|GSS|FERMT1|BLOC1S6|PUS3|NR3C1|RARS|VPS4B|RHOQ|AFTPH|UROD|ARHGEF9|MDM2|STX17|RBL2|DENND3|STAM2|STAT3|NBN|NCOR1|RQCD1|DNPEP|DUSP6|NGLY1|MBNL1|DDAH1|KPNB1|AGL|NFATC3|RFXANK|MLLT10|RPL13|DST|ADAM17|MADD|CTBP2|CAMKK2|SPHK1|PITPNA|MPI|HPS1|DENND5A|ENOX2|ZBTB16|TRIO|PPL|CTNNB1|NF2|TPM4|DMPK|UBA5|ZBTB14|GFPT1|ACTB|AP1B1|PIGN|VPS13A|MAP2|ZEB1|KDM5B|PCMT1|IFI16|PBXIP1|S100A16|CDK19|CNN3|DHCR2…	73|299|258|324|345|224|236|303|123|276|285|230|284|78|275|131|122|201|256|227|282|159|114|287|152|378|129|200|259|329|174|325|265|140|212|206|353|80|293|391|240|176|228|117|179|394|348|246|162|220|334|197|182|177|389|372|315|138|344|281|158|386|113|121|343|335|191|173|118|115|338|280|163|291|216|278|82|188|375|272|132|208|183|170|154|350|81|312|322|368|231|172|254|253|327|273|333|260|366|255|250|…	GO.0005829
4359	109	GO Component	nuclear part	4.58e-06	SIRT1|CSTF1|ORC6|NR3C1|RARS|ELF1|UROD|NOTCH2|MDM2|IPO5|RBL2|KMT2C|DGCR8|LIG1|STAM2|STAT3|NBN|HNRNPH3|CCAR1|REXO2|NCOR1|DUSP6|MBNL1|ITGB6|SETD9|ELMSAN1|KPNB1|MITF|CCNL1|NFATC3|RFXANK|MLLT10|RPL13|DST|DPY19L1|INTS6|ARID1A|E2F7|ZBTB16|KAT5|RANBP3|ATF3|CTNNB1|NF2|DMPK|IPO4|PTBP1|ZBTB14|MCRS1|ACTB|WDR37|GATAD2A|MAP2|ZEB1|KDM5B|IFI16|S100A16|GADD45A|CCND3|HDAC8|RCC1|NFS1|EHMT2|HIST1H2AC|RPGRIP1L|USP3|M…	73|342|187|236|303|130|230|199|78|233|131|196|145|221|201|256|227|279|388|134|282|287|378|143|314|111|200|217|381|329|174|325|265|140|249|319|133|107|179|385|262|360|246|162|334|234|149|182|257|389|294|251|344|281|158|113|343|332|232|118|383|115|392|225|216|219|248|171|167|269|295|104|252|132|135|365|185|208|108|154|350|349|356|81|317|326|247|231|254|128|253|309|333|260|222|153|245|376|157|304|32…	GO.0044428
8349	182	GO Process	nitrogen compound metabolic process	9.08e-06	RTFDC1|SIRT1|GNPNAT1|ZFP64|GSS|CSTF1|ORC6|PLAT|MANBA|PUS3|NR3C1|RARS|MOGS|SLC19A2|VPS4B|RHOQ|ELF1|EFNB2|UROD|ZNF331|NOTCH2|MDM2|RBL2|KMT2C|RNF167|DENND3|DGCR8|LIG1|PHRF1|STAT3|NBN|HNRNPH3|CCAR1|REXO2|NCOR1|RQCD1|DNPEP|DUSP6|NGLY1|MBNL1|DDAH1|ELMSAN1|KPNB1|POGLUT1|MITF|CCNL1|MELK|NFATC3|ZNF561|RFXANK|GLB1|MLLT10|RPL13|DPY19L1|ADAM17|INTS6|CTBP2|CAMKK2|SPHK1|HKR1|MPI|ARID1A|E2F7|STK25|RNF166|ATP13A…	351|73|299|165|258|342|187|238|296|224|236|303|371|337|123|276|130|189|230|244|199|78|131|196|286|122|145|221|237|256|227|279|388|134|282|159|114|287|152|378|129|111|200|241|217|381|77|329|223|174|102|325|265|249|212|319|353|80|293|355|240|133|107|76|277|79|242|179|101|394|385|262|360|246|334|330|197|149|182|257|177|389|315|294|347|251|281|359|137|158|386|113|335|106|332|384|173|340|232|118|115|3…	GO.0006807
238	19	Reactome Pathways	Chromatin modifying enzymes	1.79e-05	KMT2C|NCOR1|ARID1A|KAT5|MCRS1|ACTB|GATAD2A|KDM5B|HDAC8|EHMT2|HIST1H2AC|PBRM1|ELP4|KAT6A|RELA|SETD2|SMARCA4|ELP2|KDM2A	196|282|133|385|257|389|251|158|118|392|225|295|252|208|81|317|326|253|222	HSA-3247509
7453	166	GO Process	macromolecule metabolic process	1.8e-05	RTFDC1|SIRT1|ZFP64|CSTF1|ORC6|PLAT|MANBA|PUS3|NR3C1|RARS|MOGS|VPS4B|ELF1|EFNB2|ZNF331|NOTCH2|MDM2|RBL2|KMT2C|RNF167|DENND3|DGCR8|LIG1|PHRF1|STAT3|NBN|HNRNPH3|CCAR1|REXO2|NCOR1|RQCD1|DNPEP|DUSP6|NGLY1|MBNL1|ELMSAN1|KPNB1|AGL|POGLUT1|MITF|CCNL1|MELK|NFATC3|ZNF561|RFXANK|GLB1|MLLT10|RPL13|DPY19L1|ADAM17|INTS6|CTBP2|CAMKK2|HKR1|MPI|ARID1A|E2F7|STK25|RNF166|ATP13A2|ZNF571|ZBTB16|MGAT4B|TRIO|KAT5|RANBP…	351|73|165|342|187|238|296|224|236|303|371|123|130|189|244|199|78|131|196|286|122|145|221|237|256|227|279|388|134|282|159|114|287|152|378|111|200|259|241|217|381|77|329|223|174|102|325|265|249|212|319|353|80|355|240|133|107|76|277|79|242|179|101|394|385|262|360|246|334|330|197|149|182|257|177|389|315|294|347|251|281|359|137|158|386|113|335|332|384|173|340|232|118|115|392|163|219|248|171|239|167|1…	GO.0043170
11238	219	GO Component	cytoplasm	1.85e-05	YIPF1|SIRT1|GNPNAT1|GSS|FERMT1|BLOC1S6|PLAT|MANBA|PUS3|NR3C1|RARS|MOGS|VPS4B|RHOQ|AFTPH|UROD|ARHGEF9|RTTN|NOTCH2|ACP2|MDM2|STX17|IPO5|ERP29|AP4E1|RBL2|TMED2|RNF167|DENND3|TIMP2|DGCR8|LIG1|STAM2|STAT3|NBN|CCAR1|REXO2|NCOR1|RQCD1|DNPEP|DUSP6|MIA2|NGLY1|EPG5|MBNL1|DDAH1|KPNB1|AGL|POGLUT1|ITGA2|MELK|NFATC3|GTPBP2|RFXANK|GLB1|TBL2|MLLT10|RPL13|DST|ADAM17|COQ2|MADD|CTBP2|CAMKK2|SPHK1|COG4|PITPNA|MPI|ST…	263|73|299|258|324|345|238|296|224|236|303|371|123|276|285|230|284|382|199|144|78|275|233|204|311|131|298|286|122|302|145|221|201|256|227|388|134|282|159|114|287|310|152|300|378|129|200|259|241|139|77|329|370|174|102|323|325|265|140|212|169|206|353|80|293|377|391|240|76|243|176|79|228|117|179|101|394|385|348|262|246|162|220|334|234|330|336|197|182|257|177|389|372|315|288|138|344|281|359|357|137|1…	GO.0005737
2380	69	UniProt Keywords	Ubl conjugation	3.65e-05	ZFP64|ORC6|NR3C1|ZNF331|NOTCH2|MDM2|RNF167|DGCR8|NBN|HNRNPH3|CCAR1|NCOR1|ELMSAN1|AGL|MITF|CCNL1|ZNF561|TBL2|MLLT10|RPL13|DST|KAT5|ATF3|CTNNB1|NF2|PTBP1|ZBTB14|ACTB|PRDM10|GATAD2A|ZEB1|KDM5B|IFI16|SLC9A6|CCND3|EHMT2|HIST1H2AC|PRR5L|TAB3|MYBBP1A|UVSSA|PDCD10|BCL2L11|PBRM1|DDX39B|KAT6A|DDX3X|NEDD4L|RELA|SETD2|BZW1|ZNF746|SMARCA4|PLEKHA5|BRCA1|XRCC4|MIB2|IKBKB|KDM2A|CELF1|USP36|NKRF|HNRNPC|NUMB|RNF11…	165|187|236|244|199|78|286|145|227|279|388|282|111|259|217|381|223|323|325|265|140|385|360|246|162|149|182|389|347|251|281|158|113|211|232|392|225|75|163|248|167|82|188|295|365|208|154|350|81|317|235|109|326|254|309|333|255|306|222|153|157|304|320|126|380|361|203|193|160	KW-0832
6605	150	GO Function	protein binding	4.38e-05	SEMA3F|YIPF1|SIRT1|GNPNAT1|GSS|FERMT1|BLOC1S6|PLAT|NR3C1|VPS4B|RHOQ|AFTPH|EFNB2|ARHGEF9|MDM2|STX17|IPO5|ERP29|DENND3|TIMP2|DGCR8|PHRF1|STAT3|NBN|NCOR1|RQCD1|DNPEP|ITGB6|ELMSAN1|KPNB1|AGL|MITF|ITGA2|RFXANK|GLB1|TBL2|MLLT10|DST|ADAM17|MADD|CTBP2|CAMKK2|SPHK1|COG4|ARID1A|E2F7|STK25|RNF166|HPS1|DENND5A|ZBTB16|TRIO|KAT5|RANBP3|ATF3|CTNNB1|NF2|TPM4|DMPK|IPO4|FN1|ACTB|AP1B1|GATAD2A|CLDN7|MAP2|ZEB1|MACF1…	120|263|73|299|258|324|345|238|236|123|276|285|189|284|78|275|233|204|122|302|145|237|256|227|282|159|114|143|111|200|259|217|139|174|102|323|325|140|212|206|353|80|293|377|133|107|76|277|176|228|179|394|385|262|360|246|162|220|334|234|330|389|372|251|363|344|281|357|137|158|113|226|343|335|352|191|332|127|173|232|118|383|115|358|313|392|225|75|291|216|175|219|248|239|167|82|188|202|375|367|136|1…	GO.0005515
8808	186	GO Process	primary metabolic process	4.5e-05	RTFDC1|SIRT1|GNPNAT1|ZFP64|GSS|CSTF1|ORC6|PLAT|MANBA|PUS3|NR3C1|RARS|MOGS|VPS4B|RHOQ|ELF1|EFNB2|ZNF331|NOTCH2|MDM2|RBL2|KMT2C|RNF167|DENND3|DGCR8|LIG1|PHRF1|STAT3|NBN|HNRNPH3|CCAR1|REXO2|NCOR1|RQCD1|DNPEP|DUSP6|NGLY1|MBNL1|DDAH1|ELMSAN1|KPNB1|AGL|POGLUT1|MITF|CCNL1|MELK|NFATC3|ZNF561|RFXANK|GLB1|MLLT10|RPL13|DPY19L1|ADAM17|INTS6|COQ2|CTBP2|CAMKK2|SPHK1|HKR1|PITPNA|MPI|ARID1A|E2F7|STK25|RNF166|ATP…	351|73|299|165|258|342|187|238|296|224|236|303|371|123|276|130|189|244|199|78|131|196|286|122|145|221|237|256|227|279|388|134|282|159|114|287|152|378|129|111|200|259|241|217|381|77|329|223|174|102|325|265|249|212|319|169|353|80|293|355|391|240|133|107|76|277|79|242|179|101|394|385|262|360|246|334|330|197|149|182|257|177|389|315|294|347|251|281|359|137|158|386|113|335|106|332|384|173|340|232|118|1…	GO.0044238
9135	191	GO Process	organic substance metabolic process	4.5e-05	RTFDC1|SIRT1|GNPNAT1|ZFP64|GSS|CSTF1|ORC6|PLAT|MANBA|PUS3|NR3C1|RARS|MOGS|SLC19A2|VPS4B|RHOQ|ELF1|EFNB2|UROD|ZNF331|NOTCH2|MDM2|RBL2|KMT2C|RNF167|DENND3|DGCR8|LIG1|PHRF1|STAT3|NBN|HNRNPH3|CCAR1|REXO2|NCOR1|RQCD1|DNPEP|DUSP6|NGLY1|MBNL1|DDAH1|ELMSAN1|KPNB1|AGL|POGLUT1|MITF|CCNL1|MELK|NFATC3|ZNF561|RFXANK|GLB1|MLLT10|RPL13|DPY19L1|ADAM17|INTS6|COQ2|CTBP2|CAMKK2|SPHK1|HKR1|PITPNA|MPI|ARID1A|E2F7|STK…	351|73|299|165|258|342|187|238|296|224|236|303|371|337|123|276|130|189|230|244|199|78|131|196|286|122|145|221|237|256|227|279|388|134|282|159|114|287|152|378|129|111|200|259|241|217|381|77|329|223|174|102|325|265|249|212|319|169|353|80|293|355|391|240|133|107|76|277|79|242|179|101|394|385|262|360|246|334|330|197|149|182|257|177|389|315|294|347|251|281|359|137|158|386|113|335|106|332|384|173|340|2…	GO.0071704
5200	121	UniProt Keywords	Nucleus	6.1e-05	SIRT1|ZFP64|CSTF1|ORC6|PUS3|NR3C1|ELF1|ZNF331|NOTCH2|MDM2|IPO5|RBL2|KMT2C|DGCR8|LIG1|STAT3|NBN|HNRNPH3|REXO2|NCOR1|RQCD1|MBNL1|ELMSAN1|KPNB1|MITF|CCNL1|NFATC3|ZNF561|RFXANK|MLLT10|DST|INTS6|CTBP2|CAMKK2|SPHK1|HKR1|ARID1A|E2F7|ZNF571|ZBTB16|KAT5|PPL|RANBP3|ATF3|CTNNB1|NF2|DMPK|IPO4|UBA5|PTBP1|ZBTB14|MCRS1|ACTB|PRDM10|GATAD2A|ZEB1|KDM5B|IFI16|PBXIP1|S100A16|GADD45A|RAVER2|HIVEP3|CCND3|HDAC8|RCC1|NF…	73|165|342|187|224|236|130|244|199|78|233|131|196|145|221|256|227|279|134|282|159|378|111|200|217|381|329|223|174|325|140|319|353|80|293|355|133|107|242|179|385|348|262|360|246|162|334|234|197|149|182|257|389|347|251|281|158|113|121|343|332|384|340|232|118|383|115|392|225|219|248|171|239|269|295|104|252|135|365|148|208|108|183|170|154|349|356|81|317|312|109|326|247|172|128|184|253|327|309|333|260…	KW-0539
14652	268	GO Process	cellular process	7.6e-05	SEMA3F|SPATA20|RTFDC1|SIRT1|GNPNAT1|ZFP64|GSS|CSTF1|FERMT1|ORC6|BLOC1S6|PLAT|MANBA|PUS3|NR3C1|RARS|MOGS|SLC19A2|VPS4B|RHOQ|ELF1|EFNB2|UROD|ZNF331|ARHGEF9|RTTN|NOTCH2|ACP2|MDM2|STX17|IPO5|ERP29|RBL2|KMT2C|TMED2|RNF167|DENND3|TIMP2|DGCR8|LIG1|STAM2|PHRF1|STAT3|NBN|HNRNPH3|CCAR1|REXO2|NCOR1|RQCD1|DNPEP|DUSP6|MIA2|NGLY1|EPG5|MBNL1|ITGB6|DDAH1|ELMSAN1|KPNB1|AGL|POGLUT1|MITF|CCNL1|ITGA2|MELK|NFATC3|ZNF…	120|390|351|73|299|165|258|342|324|187|345|238|296|224|236|303|371|337|123|276|130|189|230|244|284|382|199|144|78|275|233|204|131|196|298|286|122|302|145|221|201|237|256|227|279|388|134|282|159|114|287|310|152|300|378|143|129|111|200|259|241|217|381|139|77|329|223|370|174|102|323|325|265|140|249|393|212|319|169|206|353|80|293|355|377|391|240|133|107|76|277|243|176|79|228|242|117|179|101|394|385|3…	GO.0009987
1129	43	GO Process	regulation of cell cycle	7.6e-05	SIRT1|VPS4B|NOTCH2|MDM2|IPO5|RBL2|RNF167|TIMP2|STAT3|NBN|RQCD1|CCNL1|ADAM17|MADD|SPHK1|E2F7|STK25|RANBP3|CTNNB1|NF2|ACTB|CDK19|GADD45A|DHCR24|CCND3|HDAC8|RCC1|EHMT2|CEP78|MYBBP1A|BCL2L11|DDX39B|SLC38A9|MAP2K7|DDX3X|PAXIP1|SETD2|BRCA1|DDIAS|DDX11|KLHL13|ZNF268|MAP3K14	73|123|199|78|233|131|286|302|256|227|159|381|212|206|293|107|76|262|246|162|389|335|332|173|232|118|383|392|338|248|188|365|185|183|154|356|317|309|331|376|195|339|160	GO.0051726
9377	188	GO Component	cytoplasmic part	8.83e-05	YIPF1|SIRT1|GNPNAT1|GSS|FERMT1|BLOC1S6|PLAT|MANBA|PUS3|NR3C1|RARS|MOGS|VPS4B|RHOQ|AFTPH|UROD|ARHGEF9|NOTCH2|ACP2|MDM2|STX17|ERP29|AP4E1|RBL2|TMED2|DENND3|TIMP2|LIG1|STAM2|STAT3|NBN|CCAR1|REXO2|NCOR1|RQCD1|DNPEP|DUSP6|MIA2|NGLY1|MBNL1|DDAH1|KPNB1|AGL|POGLUT1|ITGA2|MELK|NFATC3|GTPBP2|RFXANK|GLB1|TBL2|MLLT10|RPL13|DST|ADAM17|COQ2|MADD|CTBP2|CAMKK2|SPHK1|COG4|PITPNA|MPI|STK25|SAMD9L|HPS1|ATP13A2|DENN…	263|73|299|258|324|345|238|296|224|236|303|371|123|276|285|230|284|199|144|78|275|204|311|131|298|122|302|221|201|256|227|388|134|282|159|114|287|310|152|378|129|200|259|241|139|77|329|370|174|102|323|325|265|140|212|169|206|353|80|293|377|391|240|76|243|176|79|228|117|179|101|394|385|348|246|162|220|334|330|336|197|182|257|177|389|372|315|138|344|281|359|357|137|158|386|113|121|226|343|335|352|1…	GO.0044444
6413	144	GO Process	cellular macromolecule metabolic process	0.00014	RTFDC1|SIRT1|ZFP64|CSTF1|ORC6|PLAT|MANBA|NR3C1|RARS|MOGS|VPS4B|ELF1|EFNB2|ZNF331|NOTCH2|MDM2|RBL2|KMT2C|RNF167|DENND3|LIG1|PHRF1|STAT3|NBN|CCAR1|NCOR1|RQCD1|DUSP6|NGLY1|ELMSAN1|KPNB1|AGL|POGLUT1|MITF|CCNL1|MELK|NFATC3|ZNF561|RFXANK|MLLT10|RPL13|DPY19L1|ADAM17|INTS6|CTBP2|CAMKK2|HKR1|MPI|ARID1A|E2F7|STK25|RNF166|ATP13A2|ZNF571|ZBTB16|MGAT4B|TRIO|KAT5|RANBP3|ATF3|CTNNB1|DMPK|FN1|UBA5|ZBTB14|MCRS1|G…	351|73|165|342|187|238|296|236|303|371|123|130|189|244|199|78|131|196|286|122|221|237|256|227|388|282|159|287|152|111|200|259|241|217|381|77|329|223|174|325|265|249|212|319|353|80|355|240|133|107|76|277|79|242|179|101|394|385|262|360|246|334|330|197|182|257|177|389|315|347|251|281|359|137|158|386|113|335|332|340|232|118|115|392|163|219|248|239|167|181|164|269|295|104|252|208|108|183|154|350|356|8…	GO.0044260
670	28	UniProt Keywords	Activator	0.00023	ELF1|NOTCH2|KMT2C|STAT3|CCAR1|RQCD1|MITF|NFATC3|RFXANK|E2F7|KAT5|CTNNB1|PTBP1|ZBTB14|ZEB1|IFI16|MYBBP1A|KAT6A|RELA|SETD2|BZW1|SMARCA4|NFIC|CAMTA2|BRCA1|CELF1|DDX11|LPP	130|199|196|256|388|159|217|329|174|107|385|246|149|182|281|113|248|208|81|317|235|326|247|184|309|153|376|193	KW-0010
4972	114	UniProt Keywords	Cytoplasm	0.00023	SIRT1|FERMT1|BLOC1S6|NR3C1|RARS|RHOQ|AFTPH|UROD|ARHGEF9|RTTN|NOTCH2|MDM2|STX17|IPO5|DENND3|STAM2|STAT3|CCAR1|REXO2|RQCD1|DNPEP|DUSP6|NGLY1|MBNL1|KPNB1|AGL|NFATC3|RFXANK|GLB1|DST|MADD|CAMKK2|SPHK1|PITPNA|MPI|STK25|TRIO|KAT5|PPL|RANBP3|CTNNB1|NF2|DMPK|IPO4|VAT1|UBA5|MCRS1|ACTB|SLC39A14|MAP2|MACF1|PCMT1|IFI16|PBXIP1|S100A16|EFHC1|RAVER2|HIVEP3|CCND3|HDAC8|KCTD20|RCC1|NFS1|CEP78|KIF24|RPGRIP1L|MYBBP1…	73|324|345|236|303|276|285|230|284|382|199|78|275|233|122|201|256|388|134|159|114|287|152|378|200|259|329|174|102|140|206|80|293|391|240|76|394|385|348|262|246|162|334|234|336|197|257|389|288|344|357|386|113|121|343|127|384|340|232|118|112|383|115|338|291|216|248|290|82|202|375|367|136|252|132|365|183|170|154|350|81|328|312|109|368|362|231|172|146|254|253|327|309|260|255|250|306|369|331|153|215|3…	KW-0963
1713	52	UniProt Keywords	Isopeptide bond	0.00023	ZFP64|ORC6|NR3C1|ZNF331|DGCR8|NBN|HNRNPH3|CCAR1|NCOR1|ELMSAN1|MITF|CCNL1|ZNF561|TBL2|MLLT10|RPL13|DST|KAT5|ATF3|PTBP1|ZBTB14|ACTB|PRDM10|GATAD2A|ZEB1|KDM5B|IFI16|SLC9A6|EHMT2|HIST1H2AC|MYBBP1A|PDCD10|PBRM1|DDX39B|KAT6A|DDX3X|RELA|SETD2|BZW1|ZNF746|SMARCA4|PLEKHA5|BRCA1|XRCC4|IKBKB|KDM2A|CELF1|NKRF|HNRNPC|RNF111|FKBP8|LPP	165|187|236|244|145|227|279|388|282|111|217|381|223|323|325|265|140|385|360|149|182|389|347|251|281|158|113|211|392|225|248|82|295|365|208|154|81|317|235|109|326|254|309|333|306|222|153|304|320|380|203|193	KW-1017
11878	228	GO Function	binding	0.00028	SEMA3F|YIPF1|SIRT1|GNPNAT1|ZFP64|GSS|FERMT1|ORC6|BLOC1S6|PLAT|MANBA|PUS3|NR3C1|RARS|VPS4B|RHOQ|AFTPH|ELF1|EFNB2|ZNF331|ARHGEF9|NOTCH2|MDM2|STX17|IPO5|ERP29|RBL2|KMT2C|RNF167|DENND3|TIMP2|DGCR2|DGCR8|LIG1|PHRF1|STAT3|NBN|CCAR1|REXO2|NCOR1|RQCD1|DNPEP|NGLY1|MBNL1|ITGB6|DDAH1|ELMSAN1|KPNB1|AGL|MITF|ITGA2|MELK|NFATC3|ZNF561|GTPBP2|RFXANK|GLB1|TBL2|MLLT10|DST|SNED1|ADAM17|MADD|CTBP2|CAMKK2|SPHK1|HKR1|…	120|263|73|299|165|258|324|187|345|238|296|224|236|303|123|276|285|130|189|244|284|199|78|275|233|204|131|196|286|122|302|141|145|221|237|256|227|388|134|282|159|114|152|378|143|129|111|200|259|217|139|77|329|223|370|174|102|323|325|140|156|212|206|353|80|293|355|377|391|240|133|107|76|277|176|79|228|242|117|179|101|394|385|262|360|246|162|220|334|234|330|336|197|149|182|257|177|389|372|347|251|3…	GO.0005488
4551	110	GO Process	nucleobase-containing compound metabolic process	0.00028	RTFDC1|SIRT1|GNPNAT1|ZFP64|CSTF1|ORC6|PUS3|NR3C1|RARS|RHOQ|ELF1|ZNF331|NOTCH2|RBL2|KMT2C|DGCR8|LIG1|PHRF1|STAT3|NBN|HNRNPH3|CCAR1|REXO2|NCOR1|RQCD1|MBNL1|ELMSAN1|KPNB1|MITF|CCNL1|NFATC3|ZNF561|RFXANK|MLLT10|RPL13|INTS6|CTBP2|HKR1|MPI|ARID1A|E2F7|ZNF571|ZBTB16|KAT5|ATF3|CTNNB1|PTBP1|ZBTB14|MCRS1|GFPT1|WDR37|PRDM10|GATAD2A|ZEB1|DARS2|KDM5B|IFI16|SLC35A3|GADD45A|RAVER2|HIVEP3|HDAC8|NFS1|EHMT2|USP3|M…	351|73|299|165|342|187|224|236|303|276|130|244|199|131|196|145|221|237|256|227|279|388|134|282|159|378|111|200|217|381|329|223|174|325|265|319|353|355|240|133|107|242|179|385|360|246|149|182|257|177|294|347|251|281|137|158|113|106|332|384|340|118|115|392|219|248|171|278|167|269|395|272|295|104|252|365|148|208|108|124|154|349|356|81|317|235|322|109|326|247|172|128|184|253|327|309|273|333|222|153|2…	GO.0006139
5126	120	GO Process	cellular nitrogen compound metabolic process	0.00028	RTFDC1|SIRT1|GNPNAT1|ZFP64|GSS|CSTF1|ORC6|PUS3|NR3C1|RARS|SLC19A2|RHOQ|ELF1|UROD|ZNF331|NOTCH2|RBL2|KMT2C|DGCR8|LIG1|PHRF1|STAT3|NBN|HNRNPH3|CCAR1|REXO2|NCOR1|RQCD1|DNPEP|MBNL1|ELMSAN1|KPNB1|MITF|CCNL1|NFATC3|ZNF561|RFXANK|MLLT10|RPL13|INTS6|CTBP2|SPHK1|HKR1|MPI|ARID1A|E2F7|ZNF571|ZBTB16|KAT5|ATF3|CTNNB1|PTBP1|ZBTB14|MCRS1|GFPT1|WDR37|PRDM10|GATAD2A|ZEB1|DARS2|KDM5B|IFI16|SLC35A3|GADD45A|RAVER2|H…	351|73|299|165|258|342|187|224|236|303|337|276|130|230|244|199|131|196|145|221|237|256|227|279|388|134|282|159|114|378|111|200|217|381|329|223|174|325|265|319|353|293|355|240|133|107|242|179|385|360|246|149|182|257|177|294|347|251|281|137|158|113|106|332|384|340|118|115|392|219|248|171|278|167|269|395|272|295|104|252|365|148|208|108|124|154|349|356|81|317|235|322|109|326|247|368|105|172|128|184|2…	GO.0034641
4716	113	GO Process	heterocycle metabolic process	0.00028	RTFDC1|SIRT1|GNPNAT1|ZFP64|CSTF1|ORC6|PUS3|NR3C1|RARS|SLC19A2|RHOQ|ELF1|UROD|ZNF331|NOTCH2|RBL2|KMT2C|DGCR8|LIG1|PHRF1|STAT3|NBN|HNRNPH3|CCAR1|REXO2|NCOR1|RQCD1|MBNL1|ELMSAN1|KPNB1|MITF|CCNL1|NFATC3|ZNF561|RFXANK|MLLT10|RPL13|INTS6|CTBP2|HKR1|MPI|ARID1A|E2F7|ZNF571|ZBTB16|KAT5|ATF3|CTNNB1|PTBP1|ZBTB14|MCRS1|GFPT1|WDR37|PRDM10|GATAD2A|ZEB1|DARS2|KDM5B|IFI16|SLC35A3|GADD45A|RAVER2|HIVEP3|HDAC8|NFS1…	351|73|299|165|342|187|224|236|303|337|276|130|230|244|199|131|196|145|221|237|256|227|279|388|134|282|159|378|111|200|217|381|329|223|174|325|265|319|353|355|240|133|107|242|179|385|360|246|149|182|257|177|294|347|251|281|137|158|113|106|332|384|340|118|115|392|219|248|171|278|167|269|395|272|295|104|252|365|148|208|108|124|154|349|356|81|72|317|235|322|109|326|247|172|128|184|253|327|309|273|33…	GO.0046483
4754	113	GO Process	cellular aromatic compound metabolic process	0.00033	RTFDC1|SIRT1|GNPNAT1|ZFP64|CSTF1|ORC6|PUS3|NR3C1|RARS|SLC19A2|RHOQ|ELF1|UROD|ZNF331|NOTCH2|RBL2|KMT2C|DGCR8|LIG1|PHRF1|STAT3|NBN|HNRNPH3|CCAR1|REXO2|NCOR1|RQCD1|MBNL1|ELMSAN1|KPNB1|MITF|CCNL1|NFATC3|ZNF561|RFXANK|MLLT10|RPL13|INTS6|CTBP2|HKR1|MPI|ARID1A|E2F7|ZNF571|ZBTB16|KAT5|ATF3|CTNNB1|PTBP1|ZBTB14|MCRS1|GFPT1|WDR37|PRDM10|GATAD2A|ZEB1|DARS2|KDM5B|IFI16|SLC35A3|GADD45A|RAVER2|HIVEP3|HDAC8|NFS1…	351|73|299|165|342|187|224|236|303|337|276|130|230|244|199|131|196|145|221|237|256|227|279|388|134|282|159|378|111|200|217|381|329|223|174|325|265|319|353|355|240|133|107|242|179|385|360|246|149|182|257|177|294|347|251|281|137|158|113|106|332|384|340|118|115|392|219|248|171|278|167|269|395|272|295|104|252|365|148|208|108|124|154|349|356|81|317|235|322|109|326|247|368|172|128|184|253|327|309|273|3…	GO.0006725
1553	50	GO Process	cellular response to stress	0.00044	SIRT1|MDM2|RBL2|LIG1|NBN|RQCD1|MELK|TBL2|CAMKK2|E2F7|STK25|ATP13A2|KAT5|ATF3|UBA5|MCRS1|GFPT1|RNF121|IFI16|GADD45A|EHMT2|PRR5L|TAB3|USP3|MYBBP1A|UVSSA|RHBDD1|PDCD10|BCL2L11|POLM|MGST1|KAT6A|ASCC2|MAP2K7|DDX3X|PAXIP1|RELA|PYCR1|SETD2|ULK3|HERPUD1|BRCA1|XRCC4|IKBKB|AMBRA1|ATG13|KDM2A|DDX11|RNF111|MAP3K14	73|78|131|221|227|159|77|323|80|107|76|79|385|360|197|257|177|359|113|332|392|75|163|219|248|167|181|82|188|104|74|208|108|183|154|356|81|72|317|362|307|309|333|306|119|369|222|376|380|160	GO.0033554
3131	82	GO Process	organelle organization	0.00049	SIRT1|BLOC1S6|NR3C1|VPS4B|RHOQ|RTTN|ACP2|STX17|RBL2|KMT2C|TMED2|STAM2|STAT3|NBN|NCOR1|KPNB1|DST|COG4|ARID1A|STK25|SAMD9L|HPS1|ATP13A2|KAT5|PPL|RANBP3|CTNNB1|NF2|TPM4|DMPK|IPO4|MCRS1|ACTB|MAP2|KDM5B|PEX11B|CNN3|GADD45A|EFHC1|HDAC8|REEP3|RCC1|UQCC1|EHMT2|CEP78|HIST1H2AC|KIF24|RPGRIP1L|USP3|PDCD10|BCL2L11|PSMC3IP|ACTN1|PBRM1|COBL|YWHAZ|KAT6A|DIAPH1|DDX3X|PAXIP1|ATG9A|SETD2|ARPC1B|PPT1|SMARCA4|AKAP2|…	73|345|236|123|276|382|144|275|131|196|298|201|256|227|282|200|140|377|133|76|243|176|79|385|348|262|246|162|220|334|234|257|389|344|158|352|191|332|127|118|166|383|180|392|338|225|291|216|219|82|188|269|375|295|136|132|208|170|154|356|218|317|312|322|326|271|316|309|273|260|306|119|369|222|376|157|116|361|213|305|147|214	GO.0006996
128	12	GO Process	signal transduction by p53 class mediator	0.0005	SIRT1|MDM2|RBL2|NBN|RQCD1|E2F7|KAT5|IFI16|GADD45A|MYBBP1A|PAXIP1|BRCA1	73|78|131|227|159|107|385|113|332|248|356|309	GO.0072331
3799	91	UniProt Keywords	Disease	0.00053	GSS|FERMT1|ORC6|BLOC1S6|PUS3|NR3C1|RARS|MOGS|SLC19A2|UROD|ARHGEF9|RTTN|NOTCH2|MDM2|AP4E1|RBL2|KMT2C|STAT3|NBN|DUSP6|EPG5|MBNL1|ITGB6|AGL|POGLUT1|MITF|CCNL1|GTPBP2|RFXANK|GLB1|TBL2|MLLT10|DST|COQ2|COG4|MPI|ARID1A|SAMD9L|HPS1|ATP13A2|DENND5A|ZBTB16|TRIO|CTNNB1|NF2|DMPK|UBA5|GFPT1|ACTB|PIGN|SLC39A14|VPS13A|ZEB1|DARS2|KDM5B|PEX11B|SLC35A3|SLC9A6|EFHC1|DHCR24|HDAC8|CEP78|PLCB4|RPGRIP1L|SLC4A11|UVSSA|S…	258|324|187|345|224|236|303|371|337|230|284|382|199|78|311|131|196|256|227|287|300|378|143|259|241|217|381|370|174|102|323|325|140|169|377|240|133|243|176|79|228|179|394|246|162|334|197|177|389|315|288|138|281|137|158|352|106|211|127|173|118|338|280|216|175|167|164|269|375|295|208|170|154|72|317|125|312|322|326|379|128|253|161|309|273|333|306|245|376|116|305	KW-9995
287	16	UniProt Keywords	Chromatin regulator	0.00068	NR3C1|RBL2|KMT2C|NCOR1|ARID1A|KAT5|MCRS1|KDM5B|HDAC8|EHMT2|USP3|PBRM1|KAT6A|SETD2|SMARCA4|KDM2A	236|131|196|282|133|385|257|158|118|392|219|295|208|317|326|222	KW-0156
2762	74	GO Process	negative regulation of metabolic process	0.00069	SIRT1|FERMT1|PLAT|NR3C1|NOTCH2|MDM2|IPO5|ERP29|RBL2|TIMP2|DGCR8|STAT3|NBN|CCAR1|NCOR1|RQCD1|DUSP6|MITF|NFATC3|RPL13|CTBP2|ARID1A|E2F7|ATP13A2|ZBTB16|KAT5|ATF3|CTNNB1|NF2|PTBP1|ZBTB14|MCRS1|GATAD2A|ZEB1|KDM5B|IFI16|PBXIP1|GADD45A|DHCR24|CCND3|HDAC8|EHMT2|HIST1H2AC|PRR5L|TAB3|FEZ2|USP3|MYBBP1A|PDCD10|ZC3H7A|KAT6A|N4BP2L2|DDX3X|NEDD4L|RELA|ZNF746|SMARCA4|NFIC|PAN2|HERPUD1|SERPINA1|PARP14|BRCA1|SNX25…	73|324|238|236|199|78|233|204|131|302|145|256|227|388|282|159|287|217|329|265|353|133|107|79|179|385|360|246|162|149|182|257|251|281|158|113|121|332|173|232|118|392|225|75|163|364|219|248|82|148|208|308|154|350|81|109|326|247|172|307|316|327|309|267|306|153|157|304|339|320|116|203|261|214	GO.0009892
2558	70	GO Process	negative regulation of macromolecule metabolic process	0.00069	SIRT1|FERMT1|PLAT|NR3C1|NOTCH2|MDM2|IPO5|ERP29|RBL2|TIMP2|DGCR8|STAT3|NBN|CCAR1|NCOR1|RQCD1|DUSP6|MITF|NFATC3|RPL13|CTBP2|ARID1A|E2F7|ATP13A2|ZBTB16|KAT5|ATF3|CTNNB1|NF2|PTBP1|ZBTB14|MCRS1|GATAD2A|ZEB1|KDM5B|IFI16|PBXIP1|GADD45A|DHCR24|CCND3|HDAC8|EHMT2|HIST1H2AC|PRR5L|USP3|MYBBP1A|PDCD10|ZC3H7A|KAT6A|N4BP2L2|DDX3X|NEDD4L|RELA|ZNF746|SMARCA4|NFIC|PAN2|HERPUD1|SERPINA1|PARP14|BRCA1|SNX25|IKBKB|CEL…	73|324|238|236|199|78|233|204|131|302|145|256|227|388|282|159|287|217|329|265|353|133|107|79|179|385|360|246|162|149|182|257|251|281|158|113|121|332|173|232|118|392|225|75|219|248|82|148|208|308|154|350|81|109|326|247|172|307|316|327|309|267|306|153|304|339|320|116|203|261	GO.0010605
4963	115	GO Process	organic cyclic compound metabolic process	0.00069	RTFDC1|SIRT1|GNPNAT1|ZFP64|CSTF1|ORC6|PUS3|NR3C1|RARS|SLC19A2|RHOQ|ELF1|UROD|ZNF331|NOTCH2|RBL2|KMT2C|DGCR8|LIG1|PHRF1|STAT3|NBN|HNRNPH3|CCAR1|REXO2|NCOR1|RQCD1|MBNL1|ELMSAN1|KPNB1|MITF|CCNL1|NFATC3|ZNF561|RFXANK|MLLT10|RPL13|INTS6|CTBP2|HKR1|MPI|ARID1A|E2F7|ZNF571|ZBTB16|KAT5|ATF3|CTNNB1|PTBP1|ZBTB14|MCRS1|GFPT1|WDR37|PRDM10|GATAD2A|ZEB1|DARS2|KDM5B|IFI16|SLC35A3|GADD45A|RAVER2|DHCR24|HIVEP3|HDA…	351|73|299|165|342|187|224|236|303|337|276|130|230|244|199|131|196|145|221|237|256|227|279|388|134|282|159|378|111|200|217|381|329|223|174|325|265|319|353|355|240|133|107|242|179|385|360|246|149|182|257|177|294|347|251|281|137|158|113|106|332|384|173|340|118|115|392|219|248|171|278|167|269|395|272|295|104|252|365|148|208|108|124|154|349|356|81|72|317|235|322|109|326|247|368|172|128|184|253|327|30…	GO.1901360
3941	96	GO Process	nucleic acid metabolic process	0.0008	RTFDC1|SIRT1|ZFP64|CSTF1|ORC6|PUS3|NR3C1|RARS|ELF1|ZNF331|NOTCH2|RBL2|KMT2C|DGCR8|LIG1|PHRF1|STAT3|NBN|HNRNPH3|CCAR1|REXO2|NCOR1|RQCD1|MBNL1|ELMSAN1|KPNB1|MITF|CCNL1|NFATC3|ZNF561|RFXANK|MLLT10|RPL13|INTS6|CTBP2|HKR1|ARID1A|E2F7|ZNF571|ZBTB16|KAT5|ATF3|CTNNB1|PTBP1|ZBTB14|MCRS1|WDR37|PRDM10|GATAD2A|ZEB1|DARS2|KDM5B|IFI16|GADD45A|RAVER2|HIVEP3|HDAC8|EHMT2|USP3|MYBBP1A|RCL1|UVSSA|PSMC3IP|PBRM1|POLM…	351|73|165|342|187|224|236|303|130|244|199|131|196|145|221|237|256|227|279|388|134|282|159|378|111|200|217|381|329|223|174|325|265|319|353|355|133|107|242|179|385|360|246|149|182|257|294|347|251|281|137|158|113|332|384|340|118|392|219|248|171|167|269|295|104|252|365|148|208|108|154|349|356|81|317|235|109|326|247|172|128|184|253|327|309|333|222|153|376|304|339|320|103|380|99|229	GO.0090304
1366	45	Reactome Pathways	Gene expression (Transcription)	0.00084	SIRT1|CSTF1|NR3C1|ELF1|ZNF331|NOTCH2|MDM2|RBL2|KMT2C|DGCR8|NBN|NCOR1|RQCD1|SETD9|ZNF561|INTS6|HKR1|ARID1A|E2F7|ZNF571|KAT5|CTNNB1|ACTB|GATAD2A|KDM5B|GADD45A|HIVEP3|CCND3|EHMT2|ITGBL1|HIST1H2AC|MYBBP1A|BCL2L11|PBRM1|YWHAZ|DDX39B|SLC38A9|KAT6A|NEDD4L|ZNF746|SMARCA4|NFIC|BRCA1|ZNF268|RNF111	73|342|236|130|244|199|78|131|196|145|227|282|159|314|223|319|355|133|107|242|385|246|389|251|158|332|340|232|392|321|225|248|188|295|132|365|185|208|350|109|326|247|309|339|380	HSA-74160
333	17	GO Component	nuclear chromatin	0.00099	SIRT1|STAT3|NCOR1|ARID1A|KAT5|CTNNB1|IPO4|MCRS1|GATAD2A|RCC1|EHMT2|HIST1H2AC|USP3|PBRM1|RELA|SMARCA4|DDX11	73|256|282|133|385|246|234|257|251|383|392|225|219|295|81|326|376	GO.0000790
1670	51	GO Process	negative regulation of gene expression	0.001	SIRT1|FERMT1|NR3C1|NOTCH2|MDM2|ERP29|RBL2|DGCR8|STAT3|NCOR1|RQCD1|MITF|NFATC3|RPL13|CTBP2|ARID1A|E2F7|ZBTB16|KAT5|ATF3|CTNNB1|PTBP1|ZBTB14|GATAD2A|ZEB1|KDM5B|IFI16|PBXIP1|CCND3|HDAC8|EHMT2|HIST1H2AC|USP3|MYBBP1A|PDCD10|ZC3H7A|KAT6A|N4BP2L2|DDX3X|NEDD4L|RELA|ZNF746|SMARCA4|NFIC|PAN2|PARP14|BRCA1|CELF1|NKRF|ZNF268|YTHDF3	73|324|236|199|78|204|131|145|256|282|159|217|329|265|353|133|107|179|385|360|246|149|182|251|281|158|113|121|232|118|392|225|219|248|82|148|208|308|154|350|81|109|326|247|172|327|309|153|304|339|261	GO.0010629
3081	79	GO Process	positive regulation of macromolecule metabolic process	0.0012	SIRT1|NR3C1|RHOQ|ELF1|NOTCH2|MDM2|ERP29|TMED2|TIMP2|STAT3|NBN|CCAR1|NCOR1|RQCD1|DUSP6|MITF|CCNL1|ITGA2|NFATC3|RFXANK|MLLT10|ADAM17|MADD|CTBP2|CAMKK2|SPHK1|ARID1A|E2F7|STK25|RNF166|ZBTB16|KAT5|ATF3|CTNNB1|FN1|PTBP1|ACTB|ZEB1|KDM5B|IFI16|GADD45A|HIVEP3|CCND3|UQCC1|PRR5L|TAB3|MYBBP1A|RHBDD1|PDCD10|BCL2L11|PSMC3IP|ACTN1|DDX39B|KAT6A|MAP2K7|DDX3X|NEDD4L|PAXIP1|RELA|ITGA6|ZNF746|SMARCA4|NFIC|CCBE1|HERP…	73|236|276|130|199|78|204|298|302|256|227|388|282|159|287|217|381|139|329|174|325|212|206|353|80|293|133|107|76|277|179|385|360|246|330|149|389|281|158|113|332|340|232|180|75|163|248|181|82|188|269|375|365|208|183|154|350|356|81|125|109|326|247|379|307|184|327|309|260|306|376|304|339|320|103|380|361|261|160	GO.0010604
1826	54	GO Process	positive regulation of gene expression	0.0012	SIRT1|NR3C1|RHOQ|ELF1|MDM2|ERP29|TMED2|STAT3|NCOR1|MITF|CCNL1|ITGA2|NFATC3|RFXANK|MLLT10|CTBP2|CAMKK2|ARID1A|E2F7|ZBTB16|KAT5|ATF3|CTNNB1|FN1|ACTB|ZEB1|KDM5B|IFI16|HIVEP3|UQCC1|MYBBP1A|RHBDD1|PDCD10|DDX39B|KAT6A|DDX3X|PAXIP1|RELA|ITGA6|ZNF746|SMARCA4|NFIC|CCBE1|CAMTA2|BRCA1|IKBKB|DDX11|NKRF|ZNF268|HNRNPC|MEIS3|RNF111|TRIM16|YTHDF3	73|236|276|130|78|204|298|256|282|217|381|139|329|174|325|353|80|133|107|179|385|360|246|330|389|281|158|113|340|180|248|181|82|365|208|154|356|81|125|109|326|247|379|184|309|306|376|304|339|320|103|380|361|261	GO.0010628
3095	79	GO Process	heterocycle biosynthetic process	0.0013	SIRT1|GNPNAT1|ZFP64|CSTF1|NR3C1|ELF1|UROD|ZNF331|NOTCH2|RBL2|KMT2C|LIG1|PHRF1|STAT3|CCAR1|NCOR1|RQCD1|ELMSAN1|MITF|CCNL1|NFATC3|ZNF561|RFXANK|MLLT10|INTS6|CTBP2|HKR1|MPI|ARID1A|E2F7|ZNF571|ZBTB16|KAT5|ATF3|CTNNB1|ZBTB14|MCRS1|GFPT1|PRDM10|GATAD2A|ZEB1|KDM5B|IFI16|HIVEP3|HDAC8|NFS1|MYBBP1A|GART|SLC35B2|ADCY7|PBRM1|POLM|ELP4|KAT6A|ASCC2|PRPS2|DDX3X|PAXIP1|RELA|PYCR1|SETD2|BZW1|PPT1|ZNF746|SMARCA4|N…	73|299|165|342|236|130|230|244|199|131|196|221|237|256|388|282|159|111|217|381|329|223|174|325|319|353|355|240|133|107|242|179|385|360|246|182|257|177|347|251|281|158|113|340|118|115|248|278|395|272|295|104|252|208|108|124|154|356|81|72|317|235|322|109|326|247|184|253|327|309|222|245|376|304|339|103|99|229|268	GO.0018130
2951	73	UniProt Keywords	Disease mutation	0.0014	GSS|FERMT1|ORC6|BLOC1S6|NR3C1|RARS|MOGS|SLC19A2|UROD|ARHGEF9|RTTN|NOTCH2|KMT2C|STAT3|NBN|DUSP6|MBNL1|ITGB6|AGL|POGLUT1|MITF|GTPBP2|RFXANK|GLB1|COQ2|COG4|MPI|SAMD9L|HPS1|ATP13A2|DENND5A|ZBTB16|TRIO|CTNNB1|NF2|UBA5|GFPT1|ACTB|PIGN|SLC39A14|VPS13A|ZEB1|DARS2|KDM5B|EFHC1|DHCR24|HDAC8|PLCB4|RPGRIP1L|SLC4A11|UVSSA|STT3A|PSMC3IP|ACTN1|DIAPH1|DDX3X|PYCR1|SETD2|ARPC1B|PPT1|SMARCA4|CCBE1|ESRP1|ELP2|TGFBI|B…	258|324|187|345|236|303|371|337|230|284|382|199|196|256|227|287|378|143|259|241|217|370|174|102|169|377|240|243|176|79|228|179|394|246|162|197|177|389|315|288|138|281|137|158|127|173|118|280|216|175|167|164|269|375|170|154|72|317|312|322|326|379|128|253|161|309|273|333|306|245|376|116|305	KW-0225
2279	60	UniProt Keywords	Transcription regulation	0.0014	SIRT1|ZFP64|NR3C1|ELF1|ZNF331|NOTCH2|RBL2|KMT2C|STAT3|CCAR1|NCOR1|RQCD1|ELMSAN1|MITF|CCNL1|NFATC3|ZNF561|RFXANK|MLLT10|CTBP2|HKR1|ARID1A|E2F7|ZNF571|ZBTB16|KAT5|ATF3|CTNNB1|ZBTB14|MCRS1|PRDM10|GATAD2A|ZEB1|KDM5B|IFI16|HIVEP3|HDAC8|MYBBP1A|PBRM1|ELP4|KAT6A|ASCC2|DDX3X|PAXIP1|RELA|SETD2|BZW1|ZNF746|SMARCA4|NFIC|CAMTA2|ELP2|PARP14|BRCA1|KDM2A|DDX11|NKRF|ZNF268|ZNF850|ZNF83	73|165|236|130|244|199|131|196|256|388|282|159|111|217|381|329|223|174|325|353|355|133|107|242|179|385|360|246|182|257|347|251|281|158|113|340|118|248|295|252|208|108|154|356|81|317|235|109|326|247|184|253|327|309|222|376|304|339|99|229	KW-0805
415	19	UniProt Keywords	Mental retardation	0.0014	PUS3|KMT2C|GTPBP2|ARID1A|ZBTB16|TRIO|CTNNB1|UBA5|ACTB|KDM5B|SLC35A3|SLC9A6|HDAC8|KAT6A|DDX3X|SETD2|SMARCA4|CCBE1|ELP2	224|196|370|133|179|394|246|197|389|158|106|211|118|208|154|317|326|379|253	KW-0991
1112	38	Reactome Pathways	Generic Transcription Pathway	0.0015	NR3C1|ELF1|ZNF331|NOTCH2|MDM2|RBL2|KMT2C|DGCR8|NBN|NCOR1|RQCD1|SETD9|ZNF561|HKR1|ARID1A|E2F7|ZNF571|KAT5|CTNNB1|GATAD2A|KDM5B|GADD45A|HIVEP3|CCND3|EHMT2|ITGBL1|HIST1H2AC|BCL2L11|PBRM1|YWHAZ|SLC38A9|KAT6A|NEDD4L|ZNF746|SMARCA4|BRCA1|ZNF268|RNF111	236|130|244|199|78|131|196|145|227|282|159|314|223|355|133|107|242|385|246|251|158|332|340|232|392|321|225|188|295|132|185|208|350|109|326|309|339|380	HSA-212436
1233	41	Reactome Pathways	RNA Polymerase II Transcription	0.0015	CSTF1|NR3C1|ELF1|ZNF331|NOTCH2|MDM2|RBL2|KMT2C|DGCR8|NBN|NCOR1|RQCD1|SETD9|ZNF561|INTS6|HKR1|ARID1A|E2F7|ZNF571|KAT5|CTNNB1|GATAD2A|KDM5B|GADD45A|HIVEP3|CCND3|EHMT2|ITGBL1|HIST1H2AC|BCL2L11|PBRM1|YWHAZ|DDX39B|SLC38A9|KAT6A|NEDD4L|ZNF746|SMARCA4|BRCA1|ZNF268|RNF111	342|236|130|244|199|78|131|196|145|227|282|159|314|223|319|355|133|107|242|385|246|251|158|332|340|232|392|321|225|188|295|132|365|185|208|350|109|326|309|339|380	HSA-73857
3280	82	GO Process	positive regulation of metabolic process	0.0017	SIRT1|NR3C1|RHOQ|ELF1|NOTCH2|MDM2|ERP29|TMED2|TIMP2|STAT3|NBN|CCAR1|NCOR1|RQCD1|DUSP6|DDAH1|MITF|CCNL1|ITGA2|NFATC3|RFXANK|MLLT10|ADAM17|MADD|CTBP2|CAMKK2|SPHK1|ARID1A|E2F7|STK25|RNF166|ZBTB16|KAT5|ATF3|CTNNB1|FN1|PTBP1|ACTB|ZEB1|KDM5B|IFI16|GADD45A|HIVEP3|CCND3|KCTD20|UQCC1|PRR5L|TAB3|MYBBP1A|RHBDD1|PDCD10|BCL2L11|PSMC3IP|ACTN1|DDX39B|KAT6A|MAP2K7|DDX3X|NEDD4L|PAXIP1|RELA|ITGA6|ZNF746|SMARCA4|NF…	73|236|276|130|199|78|204|298|302|256|227|388|282|159|287|129|217|381|139|329|174|325|212|206|353|80|293|133|107|76|277|179|385|360|246|330|149|389|281|158|113|332|340|232|112|180|75|163|248|181|82|188|269|375|365|208|183|154|350|356|81|125|109|326|247|379|307|184|327|309|260|306|119|376|304|339|320|103|380|361|261|160	GO.0009893
3230	81	GO Process	organic cyclic compound biosynthetic process	0.0017	SIRT1|GNPNAT1|ZFP64|CSTF1|NR3C1|ELF1|UROD|ZNF331|NOTCH2|RBL2|KMT2C|LIG1|PHRF1|STAT3|CCAR1|NCOR1|RQCD1|ELMSAN1|MITF|CCNL1|NFATC3|ZNF561|RFXANK|MLLT10|INTS6|CTBP2|HKR1|MPI|ARID1A|E2F7|ZNF571|ZBTB16|KAT5|ATF3|CTNNB1|ZBTB14|MCRS1|GFPT1|PRDM10|GATAD2A|ZEB1|KDM5B|IFI16|DHCR24|HIVEP3|HDAC8|NFS1|MYBBP1A|GART|SLC35B2|ADCY7|PBRM1|POLM|ELP4|KAT6A|ASCC2|PRPS2|DDX3X|PAXIP1|RELA|PYCR1|SETD2|BZW1|PPT1|ZNF746|SM…	73|299|165|342|236|130|230|244|199|131|196|221|237|256|388|282|159|111|217|381|329|223|174|325|319|353|355|240|133|107|242|179|385|360|246|182|257|177|347|251|281|158|113|173|340|118|115|248|278|395|272|295|104|252|208|108|124|154|356|81|72|317|235|322|109|326|247|184|253|327|309|273|222|245|376|304|339|103|99|229|268	GO.1901362
82	9	GO Process	DNA damage response, signal transduction by p53 class mediator	0.0018	MDM2|RBL2|NBN|RQCD1|E2F7|KAT5|GADD45A|PAXIP1|BRCA1	78|131|227|159|107|385|332|356|309	GO.0030330
1638	49	GO Process	regulation of cell death	0.002	SIRT1|VPS4B|EFNB2|ARHGEF9|NOTCH2|MDM2|ERP29|STAT3|DUSP6|MITF|MELK|ADAM17|MADD|SPHK1|STK25|ATP13A2|ZBTB16|TRIO|ATF3|CTNNB1|NF2|CLDN7|CDK19|GADD45A|DHCR24|MYBBP1A|RHBDD1|PDCD10|BCL2L11|ACTN1|YWHAZ|MAP2K7|DDX3X|RELA|PYCR1|ITGA6|PPT1|ZNF746|HERPUD1|BRCA1|IKBKB|AMBRA1|DDIAS|ZNF268|MEIS3|CLN3|FKBP8|MAP3K14|TCTN3	73|123|189|284|199|78|204|256|287|217|77|212|206|293|76|79|179|394|360|246|162|363|335|332|173|248|181|82|188|375|132|183|154|81|72|125|322|109|307|309|306|119|331|339|103|116|203|160|305	GO.0010941
4953	112	GO Process	negative regulation of biological process	0.002	SEMA3F|SIRT1|FERMT1|ORC6|PLAT|NR3C1|VPS4B|RHOQ|ELF1|EFNB2|NOTCH2|MDM2|IPO5|ERP29|RBL2|TMED2|RNF167|TIMP2|DGCR8|STAM2|STAT3|NBN|CCAR1|NCOR1|RQCD1|DUSP6|DDAH1|MITF|NFATC3|RPL13|ADAM17|CTBP2|SPHK1|ARID1A|E2F7|ATP13A2|DENND5A|ZBTB16|TRIO|KAT5|ATF3|CTNNB1|NF2|FN1|VAT1|PTBP1|ZBTB14|MCRS1|GATAD2A|CLDN7|MAP2|ZEB1|KDM5B|IFI16|PBXIP1|GADD45A|DHCR24|CCND3|HDAC8|EHMT2|HIST1H2AC|PRR5L|TAB3|FEZ2|RPGRIP1L|USP3|…	120|73|324|187|238|236|123|276|130|189|199|78|233|204|131|298|286|302|145|201|256|227|388|282|159|287|129|217|329|265|212|353|293|133|107|79|228|179|394|385|360|246|162|330|336|149|182|257|251|363|344|281|158|113|121|332|173|232|118|392|225|75|163|364|216|219|248|181|82|375|272|295|132|365|148|185|208|308|154|350|81|72|192|125|322|109|326|247|362|172|307|316|161|327|309|318|260|267|306|119|331|15…	GO.0048519
4454	103	GO Process	negative regulation of cellular process	0.002	SEMA3F|SIRT1|FERMT1|ORC6|PLAT|NR3C1|VPS4B|ELF1|EFNB2|NOTCH2|MDM2|IPO5|ERP29|RBL2|RNF167|TIMP2|STAM2|STAT3|NBN|CCAR1|NCOR1|RQCD1|DUSP6|DDAH1|MITF|NFATC3|ADAM17|CTBP2|SPHK1|ARID1A|E2F7|ATP13A2|DENND5A|ZBTB16|TRIO|KAT5|ATF3|CTNNB1|NF2|FN1|VAT1|PTBP1|ZBTB14|MCRS1|GATAD2A|CLDN7|MAP2|ZEB1|KDM5B|IFI16|PBXIP1|GADD45A|DHCR24|CCND3|HDAC8|EHMT2|HIST1H2AC|PRR5L|TAB3|FEZ2|RPGRIP1L|USP3|MYBBP1A|RHBDD1|PDCD10|A…	120|73|324|187|238|236|123|130|189|199|78|233|204|131|286|302|201|256|227|388|282|159|287|129|217|329|212|353|293|133|107|79|228|179|394|385|360|246|162|330|336|149|182|257|251|363|344|281|158|113|121|332|173|232|118|392|225|75|163|364|216|219|248|181|82|375|295|132|365|185|208|308|154|350|81|72|192|125|322|109|326|247|362|307|316|161|327|309|318|260|267|306|119|331|153|157|304|339|320|103|116|20…	GO.0048523
3430	84	GO Process	RNA metabolic process	0.0023	SIRT1|ZFP64|CSTF1|PUS3|NR3C1|RARS|ELF1|ZNF331|NOTCH2|RBL2|KMT2C|DGCR8|LIG1|PHRF1|STAT3|HNRNPH3|CCAR1|REXO2|NCOR1|RQCD1|MBNL1|ELMSAN1|MITF|CCNL1|NFATC3|ZNF561|RFXANK|MLLT10|RPL13|INTS6|CTBP2|HKR1|ARID1A|E2F7|ZNF571|ZBTB16|KAT5|ATF3|CTNNB1|PTBP1|ZBTB14|MCRS1|WDR37|PRDM10|GATAD2A|ZEB1|DARS2|KDM5B|IFI16|RAVER2|HIVEP3|HDAC8|MYBBP1A|RCL1|PBRM1|ELP4|DDX39B|ZC3H7A|KAT6A|ASCC2|DDX3X|NHP2L1|PAXIP1|RELA|SET…	73|165|342|224|236|303|130|244|199|131|196|145|221|237|256|279|388|134|282|159|378|111|217|381|329|223|174|325|265|319|353|355|133|107|242|179|385|360|246|149|182|257|294|347|251|281|137|158|113|384|340|118|248|171|295|252|365|148|208|108|154|349|356|81|317|235|109|326|247|172|128|184|253|327|309|222|153|376|304|339|320|103|99|229	GO.0016070
926	31	GO Component	nucleolus	0.0024	SIRT1|ORC6|MDM2|IPO5|RBL2|DGCR8|NBN|REXO2|RPL13|KAT5|ATF3|NF2|PTBP1|ZBTB14|MCRS1|WDR37|MAP2|IFI16|S100A16|MYBBP1A|RCL1|DDX39B|KAT6A|DDX3X|NHP2L1|SMARCA4|NFIC|DDX11|USP36|NKRF|MAP3K14	73|187|78|233|131|145|227|134|265|385|360|162|149|182|257|294|344|113|343|248|171|365|208|154|349|326|247|376|157|304|160	GO.0005730
514	21	GO Component	nuclear chromosome	0.0025	SIRT1|ORC6|STAT3|NBN|NCOR1|ARID1A|KAT5|CTNNB1|IPO4|MCRS1|GATAD2A|HDAC8|RCC1|EHMT2|HIST1H2AC|USP3|PBRM1|RELA|SMARCA4|BRCA1|DDX11	73|187|256|227|282|133|385|246|234|257|251|118|383|392|225|219|295|81|326|309|376	GO.0000228
4005	91	GO Component	intracellular non-membrane-bounded organelle	0.0027	SIRT1|FERMT1|ORC6|NR3C1|VPS4B|RHOQ|RTTN|MDM2|IPO5|RBL2|DGCR8|STAT3|NBN|REXO2|NCOR1|RQCD1|MBNL1|ITGB6|KPNB1|RPL13|DST|ADAM17|INTS6|FRMD8|ARID1A|TCP11L1|KAT5|PPL|RANBP3|ATF3|CTNNB1|NF2|TPM4|IPO4|PTBP1|ZBTB14|MCRS1|ACTB|WDR37|GATAD2A|MAP2|MACF1|IFI16|PBXIP1|S100A16|CNN3|EFHC1|DHCR24|HDAC8|REEP3|RCC1|EHMT2|CEP78|HIST1H2AC|KIF24|RPGRIP1L|USP3|MYBBP1A|RCL1|UVSSA|ACTN1|EML3|PBRM1|COBL|DDX39B|KAT6A|DIAPH…	73|324|187|236|123|276|382|78|233|131|145|256|227|134|282|159|378|143|200|265|140|212|319|209|133|301|385|348|262|360|246|162|220|234|149|182|257|389|294|251|344|357|113|121|343|191|127|173|118|166|383|392|338|225|291|216|219|248|171|167|375|367|295|136|365|208|170|154|349|356|81|328|317|312|326|247|172|146|309|260|119|376|186|157|304|339|320|151|346|213|160	GO.0043232
480	20	GO Component	nuclear chromosome part	0.0027	SIRT1|ORC6|STAT3|NBN|NCOR1|ARID1A|KAT5|CTNNB1|IPO4|MCRS1|GATAD2A|RCC1|EHMT2|HIST1H2AC|USP3|PBRM1|RELA|SMARCA4|BRCA1|DDX11	73|187|256|227|282|133|385|246|234|257|251|383|392|225|219|295|81|326|309|376	GO.0044454
3518	85	GO Process	cellular macromolecule biosynthetic process	0.0032	RTFDC1|SIRT1|ZFP64|CSTF1|ORC6|NR3C1|RARS|MOGS|ELF1|ZNF331|NOTCH2|RBL2|KMT2C|LIG1|PHRF1|STAT3|NBN|CCAR1|NCOR1|RQCD1|ELMSAN1|AGL|POGLUT1|MITF|CCNL1|NFATC3|ZNF561|RFXANK|MLLT10|RPL13|DPY19L1|INTS6|CTBP2|HKR1|MPI|ARID1A|E2F7|ZNF571|ZBTB16|MGAT4B|KAT5|ATF3|CTNNB1|ZBTB14|MCRS1|GFPT1|PIGN|PRDM10|GATAD2A|ZEB1|DARS2|KDM5B|IFI16|HIVEP3|HDAC8|MYBBP1A|STT3A|PBRM1|POLM|ELP4|KAT6A|ASCC2|DDX3X|PAXIP1|RELA|A4GAL…	351|73|165|342|187|236|303|371|130|244|199|131|196|221|237|256|227|388|282|159|111|259|241|217|381|329|223|174|325|265|249|319|353|355|240|133|107|242|179|101|385|360|246|182|257|177|315|347|251|281|137|158|113|340|118|248|164|295|104|252|208|108|154|356|81|142|317|235|109|326|247|184|253|327|309|222|376|304|210|339|103|99|229|341|214	GO.0034645
1348	42	GO Process	negative regulation of cellular macromolecule biosynthetic process	0.0032	SIRT1|NR3C1|MDM2|STAT3|NCOR1|RQCD1|MITF|NFATC3|CTBP2|ARID1A|E2F7|ZBTB16|KAT5|ATF3|CTNNB1|ZBTB14|MCRS1|GATAD2A|ZEB1|KDM5B|IFI16|PBXIP1|CCND3|HDAC8|EHMT2|HIST1H2AC|USP3|MYBBP1A|KAT6A|N4BP2L2|DDX3X|NEDD4L|RELA|ZNF746|SMARCA4|NFIC|BRCA1|CELF1|NKRF|ZNF268|HNRNPC|YTHDF3	73|236|78|256|282|159|217|329|353|133|107|179|385|360|246|182|257|251|281|158|113|121|232|118|392|225|219|248|208|308|154|350|81|109|326|247|309|153|304|339|320|261	GO.2000113
3100	77	GO Process	aromatic compound biosynthetic process	0.0033	SIRT1|GNPNAT1|ZFP64|CSTF1|NR3C1|ELF1|UROD|ZNF331|NOTCH2|RBL2|KMT2C|LIG1|PHRF1|STAT3|CCAR1|NCOR1|RQCD1|ELMSAN1|MITF|CCNL1|NFATC3|ZNF561|RFXANK|MLLT10|INTS6|CTBP2|HKR1|MPI|ARID1A|E2F7|ZNF571|ZBTB16|KAT5|ATF3|CTNNB1|ZBTB14|MCRS1|GFPT1|PRDM10|GATAD2A|ZEB1|KDM5B|IFI16|HIVEP3|HDAC8|MYBBP1A|GART|SLC35B2|ADCY7|PBRM1|POLM|ELP4|KAT6A|ASCC2|PRPS2|DDX3X|PAXIP1|RELA|SETD2|BZW1|PPT1|ZNF746|SMARCA4|NFIC|CAMTA2|…	73|299|165|342|236|130|230|244|199|131|196|221|237|256|388|282|159|111|217|381|329|223|174|325|319|353|355|240|133|107|242|179|385|360|246|182|257|177|347|251|281|158|113|340|118|248|278|395|272|295|104|252|208|108|124|154|356|81|317|235|322|109|326|247|184|253|327|309|222|245|376|304|339|103|99|229|268	GO.0019438
2946	74	GO Process	positive regulation of nitrogen compound metabolic process	0.0034	SIRT1|NR3C1|RHOQ|ELF1|NOTCH2|MDM2|ERP29|TIMP2|STAT3|NBN|CCAR1|RQCD1|DUSP6|DDAH1|MITF|CCNL1|ITGA2|NFATC3|RFXANK|MLLT10|ADAM17|MADD|CTBP2|CAMKK2|SPHK1|ARID1A|E2F7|STK25|RNF166|ZBTB16|KAT5|ATF3|CTNNB1|FN1|PTBP1|ZEB1|IFI16|GADD45A|HIVEP3|CCND3|UQCC1|PRR5L|TAB3|RHBDD1|PDCD10|BCL2L11|PSMC3IP|ACTN1|DDX39B|KAT6A|MAP2K7|DDX3X|NEDD4L|PAXIP1|RELA|ITGA6|ZNF746|SMARCA4|NFIC|CCBE1|HERPUD1|CAMTA2|PARP14|BRCA1|C…	73|236|276|130|199|78|204|302|256|227|388|159|287|129|217|381|139|329|174|325|212|206|353|80|293|133|107|76|277|179|385|360|246|330|149|281|113|332|340|232|180|75|163|181|82|188|269|375|365|208|183|154|350|356|81|125|109|326|247|379|307|184|327|309|260|306|376|304|339|103|380|361|261|160	GO.0051173
4533	103	GO Process	regulation of gene expression	0.0035	SIRT1|ZFP64|FERMT1|NR3C1|RHOQ|ELF1|ZNF331|NOTCH2|MDM2|ERP29|RBL2|KMT2C|TMED2|DGCR8|STAT3|CCAR1|NCOR1|RQCD1|MBNL1|ELMSAN1|MITF|CCNL1|ITGA2|NFATC3|ZNF561|RFXANK|MLLT10|RPL13|CTBP2|CAMKK2|SPHK1|HKR1|ARID1A|E2F7|ZNF571|ZBTB16|KAT5|ATF3|CTNNB1|FN1|PTBP1|ZBTB14|MCRS1|GFPT1|ACTB|PRDM10|GATAD2A|ZEB1|KDM5B|IFI16|PBXIP1|HIVEP3|CCND3|HDAC8|UQCC1|EHMT2|HIST1H2AC|PRR5L|TAB3|USP3|MYBBP1A|RHBDD1|PDCD10|PBRM1|EL…	73|165|324|236|276|130|244|199|78|204|131|196|298|145|256|388|282|159|378|111|217|381|139|329|223|174|325|265|353|80|293|355|133|107|242|179|385|360|246|330|149|182|257|177|389|347|251|281|158|113|121|340|232|118|180|392|225|75|163|219|248|181|82|295|252|132|365|148|208|108|308|154|350|356|81|317|125|235|109|326|247|172|379|128|184|253|327|309|306|222|153|376|157|304|339|320|103|380|361|99|229|20…	GO.0010468
4656	105	GO Process	organic substance biosynthetic process	0.0038	RTFDC1|SIRT1|GNPNAT1|ZFP64|GSS|CSTF1|ORC6|NR3C1|RARS|MOGS|ELF1|UROD|ZNF331|NOTCH2|RBL2|KMT2C|LIG1|PHRF1|STAT3|NBN|CCAR1|NCOR1|RQCD1|ELMSAN1|AGL|POGLUT1|MITF|CCNL1|NFATC3|ZNF561|RFXANK|MLLT10|RPL13|DPY19L1|INTS6|COQ2|CTBP2|SPHK1|HKR1|MPI|ARID1A|E2F7|ZNF571|ZBTB16|MGAT4B|KAT5|ATF3|CTNNB1|ZBTB14|MCRS1|GFPT1|PIGN|PRDM10|GATAD2A|ZEB1|DARS2|KDM5B|IFI16|DHCR24|HIVEP3|HDAC8|NFS1|MYBBP1A|GART|SACM1L|STT3A…	351|73|299|165|258|342|187|236|303|371|130|230|244|199|131|196|221|237|256|227|388|282|159|111|259|241|217|381|329|223|174|325|265|249|319|169|353|293|355|240|133|107|242|179|101|385|360|246|182|257|177|315|347|251|281|137|158|113|173|340|118|115|248|278|374|164|395|272|295|104|252|74|208|108|124|154|356|81|142|72|317|235|322|109|326|247|231|184|253|327|309|273|366|222|245|376|304|210|339|103|99|…	GO.1901576
1425	43	GO Process	negative regulation of macromolecule biosynthetic process	0.0044	SIRT1|NR3C1|MDM2|STAT3|CCAR1|NCOR1|RQCD1|MITF|NFATC3|CTBP2|ARID1A|E2F7|ZBTB16|KAT5|ATF3|CTNNB1|ZBTB14|MCRS1|GATAD2A|ZEB1|KDM5B|IFI16|PBXIP1|CCND3|HDAC8|EHMT2|HIST1H2AC|USP3|MYBBP1A|KAT6A|N4BP2L2|DDX3X|NEDD4L|RELA|ZNF746|SMARCA4|NFIC|BRCA1|CELF1|NKRF|ZNF268|HNRNPC|YTHDF3	73|236|78|256|388|282|159|217|329|353|133|107|179|385|360|246|182|257|251|281|158|113|121|232|118|392|225|219|248|208|308|154|350|81|109|326|247|309|153|304|339|320|261	GO.0010558
2463	64	GO Process	negative regulation of cellular metabolic process	0.0044	SIRT1|PLAT|NR3C1|MDM2|IPO5|TIMP2|STAT3|NBN|CCAR1|NCOR1|RQCD1|DUSP6|MITF|NFATC3|CTBP2|ARID1A|E2F7|ATP13A2|ZBTB16|KAT5|ATF3|CTNNB1|NF2|PTBP1|ZBTB14|MCRS1|GATAD2A|ZEB1|KDM5B|IFI16|PBXIP1|GADD45A|DHCR24|CCND3|HDAC8|EHMT2|HIST1H2AC|PRR5L|TAB3|FEZ2|USP3|MYBBP1A|KAT6A|N4BP2L2|DDX3X|NEDD4L|RELA|ZNF746|SMARCA4|NFIC|HERPUD1|SERPINA1|PARP14|BRCA1|SNX25|IKBKB|CELF1|USP36|NKRF|ZNF268|HNRNPC|CLN3|FKBP8|YTHDF3	73|238|236|78|233|302|256|227|388|282|159|287|217|329|353|133|107|79|179|385|360|246|162|149|182|257|251|281|158|113|121|332|173|232|118|392|225|75|163|364|219|248|208|308|154|350|81|109|326|247|307|316|327|309|267|306|153|157|304|339|320|116|203|261	GO.0031324
3031	75	GO Process	nucleobase-containing compound biosynthetic process	0.0044	SIRT1|GNPNAT1|ZFP64|CSTF1|NR3C1|ELF1|ZNF331|NOTCH2|RBL2|KMT2C|LIG1|PHRF1|STAT3|CCAR1|NCOR1|RQCD1|ELMSAN1|MITF|CCNL1|NFATC3|ZNF561|RFXANK|MLLT10|INTS6|CTBP2|HKR1|MPI|ARID1A|E2F7|ZNF571|ZBTB16|KAT5|ATF3|CTNNB1|ZBTB14|MCRS1|GFPT1|PRDM10|GATAD2A|ZEB1|KDM5B|IFI16|HIVEP3|HDAC8|MYBBP1A|GART|SLC35B2|ADCY7|PBRM1|POLM|ELP4|KAT6A|ASCC2|PRPS2|DDX3X|PAXIP1|RELA|SETD2|BZW1|PPT1|ZNF746|SMARCA4|NFIC|CAMTA2|ELP2|…	73|299|165|342|236|130|244|199|131|196|221|237|256|388|282|159|111|217|381|329|223|174|325|319|353|355|240|133|107|242|179|385|360|246|182|257|177|347|251|281|158|113|340|118|248|278|395|272|295|104|252|208|108|124|154|356|81|317|235|322|109|326|247|184|253|327|309|222|245|376|304|339|103|99|229	GO.0034654
4567	103	GO Process	cellular biosynthetic process	0.0044	RTFDC1|SIRT1|GNPNAT1|ZFP64|GSS|CSTF1|ORC6|NR3C1|RARS|MOGS|ELF1|UROD|ZNF331|NOTCH2|RBL2|KMT2C|LIG1|PHRF1|STAT3|NBN|CCAR1|NCOR1|RQCD1|ELMSAN1|AGL|POGLUT1|MITF|CCNL1|NFATC3|ZNF561|RFXANK|MLLT10|RPL13|DPY19L1|INTS6|COQ2|CTBP2|SPHK1|HKR1|MPI|ARID1A|E2F7|ZNF571|ZBTB16|MGAT4B|KAT5|ATF3|CTNNB1|ZBTB14|MCRS1|GFPT1|PIGN|PRDM10|GATAD2A|ZEB1|DARS2|KDM5B|IFI16|HIVEP3|HDAC8|NFS1|MYBBP1A|GART|SACM1L|STT3A|SLC35B…	351|73|299|165|258|342|187|236|303|371|130|230|244|199|131|196|221|237|256|227|388|282|159|111|259|241|217|381|329|223|174|325|265|249|319|169|353|293|355|240|133|107|242|179|101|385|360|246|182|257|177|315|347|251|281|137|158|113|340|118|115|248|278|374|164|395|272|295|104|252|74|208|108|124|154|356|81|142|72|317|235|322|109|326|247|184|253|327|309|273|366|222|245|376|304|210|339|103|99|229|268|…	GO.0044249
376	18	GO Process	positive regulation of cell cycle	0.0044	VPS4B|MDM2|RBL2|RQCD1|CCNL1|ADAM17|SPHK1|E2F7|RANBP3|GADD45A|CCND3|MYBBP1A|BCL2L11|DDX39B|DDX3X|BRCA1|DDX11|ZNF268	123|78|131|159|381|212|293|107|262|332|232|248|188|365|154|309|376|339	GO.0045787
2307	61	GO Process	negative regulation of nitrogen compound metabolic process	0.0044	SIRT1|PLAT|NR3C1|MDM2|IPO5|TIMP2|STAT3|NBN|CCAR1|NCOR1|RQCD1|DUSP6|MITF|NFATC3|CTBP2|ARID1A|E2F7|ATP13A2|ZBTB16|KAT5|ATF3|CTNNB1|NF2|PTBP1|ZBTB14|MCRS1|GATAD2A|ZEB1|KDM5B|IFI16|PBXIP1|GADD45A|DHCR24|CCND3|HDAC8|EHMT2|HIST1H2AC|PRR5L|USP3|MYBBP1A|KAT6A|N4BP2L2|DDX3X|NEDD4L|RELA|ZNF746|SMARCA4|NFIC|HERPUD1|SERPINA1|PARP14|BRCA1|SNX25|IKBKB|CELF1|NKRF|ZNF268|HNRNPC|CLN3|FKBP8|YTHDF3	73|238|236|78|233|302|256|227|388|282|159|287|217|329|353|133|107|79|179|385|360|246|162|149|182|257|251|281|158|113|121|332|173|232|118|392|225|75|219|248|208|308|154|350|81|109|326|247|307|316|327|309|267|306|153|304|339|320|116|203|261	GO.0051172
6516	136	GO Process	regulation of metabolic process	0.005	RTFDC1|SIRT1|ZFP64|FERMT1|PLAT|NR3C1|RHOQ|ELF1|ZNF331|NOTCH2|MDM2|IPO5|ERP29|RBL2|KMT2C|TMED2|TIMP2|DGCR8|STAT3|NBN|CCAR1|NCOR1|RQCD1|DUSP6|MBNL1|DDAH1|ELMSAN1|KPNB1|MITF|CCNL1|ITGA2|NFATC3|ZNF561|RFXANK|MLLT10|RPL13|ADAM17|MADD|CTBP2|CAMKK2|SPHK1|HKR1|ARID1A|E2F7|STK25|RNF166|ATP13A2|ZNF571|ZBTB16|KAT5|ATF3|CTNNB1|NF2|DMPK|FN1|PTBP1|ZBTB14|MCRS1|GFPT1|ACTB|PRDM10|GATAD2A|ZEB1|KDM5B|IFI16|PBXIP1|…	351|73|165|324|238|236|276|130|244|199|78|233|204|131|196|298|302|145|256|227|388|282|159|287|378|129|111|200|217|381|139|329|223|174|325|265|212|206|353|80|293|355|133|107|76|277|79|242|179|385|360|246|162|334|330|149|182|257|177|389|347|251|281|158|113|121|332|173|340|232|118|112|180|392|225|75|163|364|219|248|181|82|188|269|375|295|252|132|365|148|185|208|108|183|308|154|350|356|81|317|125|235…	GO.0019222
3060	75	GO Process	positive regulation of cellular metabolic process	0.005	SIRT1|NR3C1|RHOQ|ELF1|NOTCH2|MDM2|ERP29|TIMP2|STAT3|NBN|CCAR1|RQCD1|DUSP6|DDAH1|MITF|CCNL1|ITGA2|NFATC3|RFXANK|MLLT10|ADAM17|MADD|CTBP2|CAMKK2|SPHK1|ARID1A|E2F7|STK25|RNF166|ZBTB16|KAT5|ATF3|CTNNB1|FN1|PTBP1|ZEB1|IFI16|GADD45A|HIVEP3|CCND3|KCTD20|UQCC1|PRR5L|TAB3|RHBDD1|PDCD10|BCL2L11|PSMC3IP|ACTN1|DDX39B|KAT6A|MAP2K7|DDX3X|PAXIP1|RELA|ITGA6|ZNF746|SMARCA4|NFIC|CCBE1|HERPUD1|CAMTA2|PARP14|BRCA1|C…	73|236|276|130|199|78|204|302|256|227|388|159|287|129|217|381|139|329|174|325|212|206|353|80|293|133|107|76|277|179|385|360|246|330|149|281|113|332|340|232|112|180|75|163|181|82|188|269|375|365|208|183|154|356|81|125|109|326|247|379|307|184|327|309|260|306|119|376|304|339|103|380|361|261|160	GO.0031325
650	25	GO Process	symbiont process	0.005	SIRT1|VPS4B|EFNB2|MDM2|IPO5|STAT3|ITGB6|KPNB1|ITGA2|CTBP2|KAT5|CTNNB1|FN1|PTBP1|AP1B1|RCC1|BCL2L11|DDX39B|DDX3X|NEDD4L|RELA|SMARCA4|XRCC4|DDX11|FKBP8	73|123|189|78|233|256|143|200|139|353|385|246|330|149|372|383|188|365|154|350|81|326|333|376|203	GO.0044403
1796	48	UniProt Keywords	Transferase	0.0051	GNPNAT1|MDM2|KMT2C|RNF167|SETD9|AGL|POGLUT1|MELK|DPY19L1|COQ2|CAMKK2|SPHK1|STK25|MGAT4B|TRIO|KAT5|DMPK|GFPT1|PIGN|PRDM10|PCMT1|CDK19|NFS1|EHMT2|GART|STT3A|POLM|MGST1|KAT6A|MAP2K7|PRPS2|NEDD4L|A4GALT|SETD2|ULK3|PPIP5K1|PARP14|BRCA1|CSNK1A1|MIB2|IKBKB|RNF111|PARP6|TRIM16|METTL8|ST3GAL6|MAP3K14|NTMT1	299|78|196|286|314|259|241|77|249|169|80|293|76|101|394|385|334|177|315|347|386|335|115|392|278|164|104|74|208|183|124|350|142|317|362|231|327|309|260|255|306|380|297|361|264|341|160|147	KW-0808
1501	44	GO Process	regulation of apoptotic process	0.0053	SIRT1|ARHGEF9|NOTCH2|MDM2|ERP29|STAT3|DUSP6|MITF|MELK|ADAM17|MADD|SPHK1|STK25|ZBTB16|TRIO|ATF3|CTNNB1|NF2|CLDN7|CDK19|GADD45A|DHCR24|MYBBP1A|RHBDD1|PDCD10|BCL2L11|ACTN1|YWHAZ|MAP2K7|DDX3X|RELA|ITGA6|PPT1|HERPUD1|BRCA1|IKBKB|AMBRA1|DDIAS|ZNF268|MEIS3|CLN3|FKBP8|MAP3K14|TCTN3	73|284|199|78|204|256|287|217|77|212|206|293|76|179|394|360|246|162|363|335|332|173|248|181|82|188|375|132|183|154|81|125|322|307|309|306|119|331|339|103|116|203|160|305	GO.0042981
4898	108	GO Process	positive regulation of cellular process	0.0053	SIRT1|FERMT1|BLOC1S6|NR3C1|VPS4B|RHOQ|ELF1|EFNB2|ARHGEF9|NOTCH2|MDM2|ERP29|RBL2|TIMP2|STAT3|NBN|CCAR1|RQCD1|DUSP6|DDAH1|POGLUT1|MITF|CCNL1|ITGA2|MELK|NFATC3|RFXANK|MLLT10|FAM134C|ADAM17|MADD|CTBP2|CAMKK2|SPHK1|ARID1A|E2F7|STK25|RNF166|ATP13A2|ZBTB16|TRIO|KAT5|RANBP3|ATF3|CTNNB1|NF2|FN1|PTBP1|CLDN7|MAP2|ZEB1|MACF1|KDM5B|IFI16|CDK19|GADD45A|HIVEP3|CCND3|KCTD20|UQCC1|PRR5L|TAB3|MYBBP1A|RHBDD1|PDCD10…	73|324|345|236|123|276|130|189|284|199|78|204|131|302|256|227|388|159|287|129|241|217|381|139|77|329|174|325|393|212|206|353|80|293|133|107|76|277|79|179|394|385|262|360|246|162|330|149|363|344|281|357|158|113|335|332|340|232|112|180|75|163|248|181|82|188|269|375|136|132|365|185|208|183|170|308|154|350|356|81|125|312|322|109|326|247|362|379|307|184|327|309|260|306|119|376|304|339|126|103|380|297|…	GO.0048522
3890	90	GO Process	regulation of RNA metabolic process	0.0053	SIRT1|ZFP64|NR3C1|RHOQ|ELF1|ZNF331|NOTCH2|MDM2|RBL2|KMT2C|STAT3|CCAR1|NCOR1|RQCD1|MBNL1|ELMSAN1|MITF|CCNL1|NFATC3|ZNF561|RFXANK|MLLT10|CTBP2|CAMKK2|SPHK1|HKR1|ARID1A|E2F7|ZNF571|ZBTB16|KAT5|ATF3|CTNNB1|PTBP1|ZBTB14|MCRS1|PRDM10|GATAD2A|ZEB1|KDM5B|IFI16|PBXIP1|HIVEP3|CCND3|HDAC8|EHMT2|HIST1H2AC|PRR5L|TAB3|USP3|MYBBP1A|PSMC3IP|ACTN1|PBRM1|ELP4|YWHAZ|DDX39B|KAT6A|ASCC2|N4BP2L2|DDX3X|NEDD4L|PAXIP1|RE…	73|165|236|276|130|244|199|78|131|196|256|388|282|159|378|111|217|381|329|223|174|325|353|80|293|355|133|107|242|179|385|360|246|149|182|257|347|251|281|158|113|121|340|232|118|392|225|75|163|219|248|269|375|295|252|132|365|208|108|308|154|350|356|81|317|125|235|109|326|247|128|184|253|327|309|306|222|153|376|157|304|339|320|103|380|361|99|229|203|261	GO.0051252
75	7	UniProt Keywords	DNA recombination	0.0054	LIG1|MCRS1|PSMC3IP|POLM|PAXIP1|BRCA1|XRCC4	221|257|269|104|356|309|333	KW-0233
3733	87	GO Process	gene expression	0.0054	SIRT1|ZFP64|CSTF1|PLAT|PUS3|NR3C1|RARS|ELF1|ZNF331|NOTCH2|RBL2|KMT2C|DGCR8|PHRF1|STAT3|HNRNPH3|CCAR1|NCOR1|RQCD1|MBNL1|ELMSAN1|MITF|CCNL1|NFATC3|ZNF561|RFXANK|MLLT10|RPL13|INTS6|CTBP2|HKR1|ARID1A|E2F7|ZNF571|ZBTB16|KAT5|ATF3|CTNNB1|PTBP1|ZBTB14|MCRS1|WDR37|PRDM10|GATAD2A|ZEB1|DARS2|KDM5B|IFI16|RAVER2|DHCR24|HIVEP3|HDAC8|MYBBP1A|RCL1|PBRM1|ELP4|DDX39B|ZC3H7A|KAT6A|ASCC2|DDX3X|NHP2L1|PAXIP1|RELA|SE…	73|165|342|238|224|236|303|130|244|199|131|196|145|237|256|279|388|282|159|378|111|217|381|329|223|174|325|265|319|353|355|133|107|242|179|385|360|246|149|182|257|294|347|251|281|137|158|113|384|173|340|118|248|171|295|252|365|148|208|108|154|349|356|81|317|235|109|326|247|172|128|184|253|327|309|222|153|376|304|339|155|320|103|116|99|229|214	GO.0010467
6072	128	GO Process	regulation of macromolecule metabolic process	0.0054	RTFDC1|SIRT1|ZFP64|FERMT1|PLAT|NR3C1|RHOQ|ELF1|ZNF331|NOTCH2|MDM2|IPO5|ERP29|RBL2|KMT2C|TMED2|TIMP2|DGCR8|STAT3|NBN|CCAR1|NCOR1|RQCD1|DUSP6|MBNL1|ELMSAN1|MITF|CCNL1|ITGA2|NFATC3|ZNF561|RFXANK|MLLT10|RPL13|ADAM17|MADD|CTBP2|CAMKK2|SPHK1|HKR1|ARID1A|E2F7|STK25|RNF166|ATP13A2|ZNF571|ZBTB16|KAT5|ATF3|CTNNB1|NF2|DMPK|FN1|PTBP1|ZBTB14|MCRS1|GFPT1|ACTB|PRDM10|GATAD2A|ZEB1|KDM5B|IFI16|PBXIP1|GADD45A|DHCR…	351|73|165|324|238|236|276|130|244|199|78|233|204|131|196|298|302|145|256|227|388|282|159|287|378|111|217|381|139|329|223|174|325|265|212|206|353|80|293|355|133|107|76|277|79|242|179|385|360|246|162|334|330|149|182|257|177|389|347|251|281|158|113|121|332|173|340|232|118|180|392|225|75|163|219|248|181|82|188|269|375|295|252|132|365|148|208|108|183|308|154|350|356|81|317|125|235|109|326|247|172|379…	GO.0060255
602	22	UniProt Keywords	Repressor	0.0056	RBL2|CCAR1|NCOR1|RQCD1|CTBP2|E2F7|ZBTB16|ATF3|PTBP1|ZBTB14|GATAD2A|ZEB1|KDM5B|IFI16|HDAC8|MYBBP1A|KAT6A|ZNF746|SMARCA4|KDM2A|NKRF|ZNF268	131|388|282|159|353|107|179|360|149|182|251|281|158|113|118|248|208|109|326|222|304|339	KW-0678
3528	83	GO Process	cellular nitrogen compound biosynthetic process	0.006	SIRT1|GNPNAT1|ZFP64|GSS|CSTF1|NR3C1|RARS|ELF1|UROD|ZNF331|NOTCH2|RBL2|KMT2C|LIG1|PHRF1|STAT3|CCAR1|NCOR1|RQCD1|ELMSAN1|MITF|CCNL1|NFATC3|ZNF561|RFXANK|MLLT10|RPL13|INTS6|CTBP2|SPHK1|HKR1|MPI|ARID1A|E2F7|ZNF571|ZBTB16|KAT5|ATF3|CTNNB1|ZBTB14|MCRS1|GFPT1|PRDM10|GATAD2A|ZEB1|DARS2|KDM5B|IFI16|HIVEP3|HDAC8|MYBBP1A|GART|SLC35B2|ADCY7|PBRM1|POLM|ELP4|KAT6A|ASCC2|PRPS2|DDX3X|PAXIP1|RELA|SETD2|BZW1|PPT1|…	73|299|165|258|342|236|303|130|230|244|199|131|196|221|237|256|388|282|159|111|217|381|329|223|174|325|265|319|353|293|355|240|133|107|242|179|385|360|246|182|257|177|347|251|281|137|158|113|340|118|248|278|395|272|295|104|252|208|108|124|154|356|81|317|235|322|109|326|247|184|253|327|309|222|245|376|304|339|103|99|229|268|214	GO.0044271
1479	43	GO Process	negative regulation of cellular biosynthetic process	0.0067	SIRT1|NR3C1|MDM2|STAT3|CCAR1|NCOR1|RQCD1|MITF|NFATC3|CTBP2|ARID1A|E2F7|ZBTB16|KAT5|ATF3|CTNNB1|ZBTB14|MCRS1|GATAD2A|ZEB1|KDM5B|IFI16|PBXIP1|CCND3|HDAC8|EHMT2|HIST1H2AC|USP3|MYBBP1A|KAT6A|N4BP2L2|DDX3X|NEDD4L|RELA|ZNF746|SMARCA4|NFIC|BRCA1|CELF1|NKRF|ZNF268|HNRNPC|YTHDF3	73|236|78|256|388|282|159|217|329|353|133|107|179|385|360|246|182|257|251|281|158|113|121|232|118|392|225|219|248|208|308|154|350|81|109|326|247|309|153|304|339|320|261	GO.0031327
1587	45	GO Process	positive regulation of protein metabolic process	0.0078	SIRT1|NOTCH2|MDM2|ERP29|TIMP2|STAT3|NBN|RQCD1|DUSP6|CCNL1|ITGA2|ADAM17|MADD|CAMKK2|SPHK1|STK25|RNF166|KAT5|CTNNB1|FN1|PTBP1|IFI16|GADD45A|CCND3|UQCC1|PRR5L|TAB3|RHBDD1|PDCD10|BCL2L11|DDX39B|MAP2K7|DDX3X|NEDD4L|PAXIP1|RELA|CCBE1|HERPUD1|PARP14|BRCA1|CSNK1A1|ZNF268|RNF111|YTHDF3|MAP3K14	73|199|78|204|302|256|227|159|287|381|139|212|206|80|293|76|277|385|246|330|149|113|332|232|180|75|163|181|82|188|365|183|154|350|356|81|379|307|327|309|260|339|380|261|160	GO.0051247
830	30	GO Function	protein homodimerization activity	0.0079	GSS|BLOC1S6|VPS4B|ERP29|DGCR8|STAT3|RQCD1|GLB1|DST|CTBP2|STK25|ZBTB16|ATF3|TPM4|DARS2|S100A16|PEX11B|GADD45A|NFS1|PDCD10|ACTN1|MGST1|PRPS2|RELA|CD200|HSD17B4|IKBKB|MTHFD1L|CLIP1|OXA1L	258|345|123|204|145|256|159|102|140|353|76|179|360|220|137|343|352|332|115|82|375|74|124|81|318|273|306|268|213|214	GO.0042803
1303	39	GO Process	negative regulation of RNA metabolic process	0.0079	SIRT1|NR3C1|MDM2|STAT3|CCAR1|NCOR1|MITF|NFATC3|CTBP2|ARID1A|E2F7|ZBTB16|KAT5|ATF3|CTNNB1|PTBP1|ZBTB14|GATAD2A|ZEB1|KDM5B|IFI16|PBXIP1|CCND3|HDAC8|EHMT2|HIST1H2AC|USP3|MYBBP1A|KAT6A|N4BP2L2|NEDD4L|RELA|ZNF746|SMARCA4|NFIC|BRCA1|NKRF|ZNF268|HNRNPC	73|236|78|256|388|282|217|329|353|133|107|179|385|360|246|149|182|251|281|158|113|121|232|118|392|225|219|248|208|308|350|81|109|326|247|309|304|339|320	GO.0051253
20	4	UniProt Keywords	Corneal dystrophy	0.008	MBNL1|ZEB1|SLC4A11|TGFBI	378|281|175|161	KW-1212
66	7	GO Process	double-strand break repair via nonhomologous end joining	0.0082	NBN|KAT5|POLM|PAXIP1|BRCA1|XRCC4|KDM2A	227|385|104|356|309|333|222	GO.0006303
683	25	GO Process	chromatin organization	0.0082	SIRT1|NR3C1|RBL2|KMT2C|NCOR1|ARID1A|KAT5|CTNNB1|IPO4|MCRS1|KDM5B|HDAC8|EHMT2|HIST1H2AC|USP3|PBRM1|KAT6A|PAXIP1|SETD2|SMARCA4|KDM2A|DDX11|USP36|TRIM16|NTMT1	73|236|131|196|282|133|385|246|234|257|158|118|392|225|219|295|208|356|317|326|222|376|157|361|147	GO.0006325
114	9	GO Process	vacuole organization	0.0082	ACP2|STX17|HPS1|ATP13A2|ATG9A|PPT1|AMBRA1|ATG13|CLN3	144|275|176|79|218|322|119|369|116	GO.0007033
1263	38	GO Process	cell cycle	0.0082	RTFDC1|ORC6|NR3C1|VPS4B|NOTCH2|MDM2|RBL2|LIG1|NBN|CCAR1|NCOR1|RQCD1|KPNB1|MELK|E2F7|RANBP3|CTNNB1|GADD45A|EFHC1|DHCR24|CCND3|HDAC8|REEP3|RCC1|CEP78|USP3|PSMC3IP|PBRM1|SLC38A9|SETD2|BRCA1|CSNK1A1|DDIAS|DDX11|CLTCL1|KLHL13|CLIP1|NTMT1	351|187|236|123|199|78|131|221|227|388|282|159|200|77|107|262|246|332|127|173|232|118|166|383|338|219|269|295|185|317|309|260|331|376|186|195|213|147	GO.0007049
1496	43	GO Process	positive regulation of cellular protein metabolic process	0.0082	SIRT1|NOTCH2|MDM2|ERP29|TIMP2|STAT3|NBN|RQCD1|DUSP6|CCNL1|ITGA2|ADAM17|MADD|CAMKK2|SPHK1|STK25|RNF166|KAT5|CTNNB1|FN1|PTBP1|IFI16|GADD45A|CCND3|UQCC1|PRR5L|TAB3|RHBDD1|PDCD10|BCL2L11|DDX39B|MAP2K7|DDX3X|PAXIP1|CCBE1|HERPUD1|PARP14|BRCA1|CSNK1A1|ZNF268|RNF111|YTHDF3|MAP3K14	73|199|78|204|302|256|227|159|287|381|139|212|206|80|293|76|277|385|246|330|149|113|332|232|180|75|163|181|82|188|365|183|154|356|379|307|327|309|260|339|380|261|160	GO.0032270
3197	76	GO Process	macromolecule modification	0.0082	SIRT1|PLAT|MANBA|PUS3|MOGS|EFNB2|MDM2|KMT2C|RNF167|DUSP6|NGLY1|POGLUT1|MELK|DPY19L1|CAMKK2|MPI|STK25|RNF166|ATP13A2|ZBTB16|MGAT4B|TRIO|KAT5|DMPK|FN1|UBA5|MCRS1|GFPT1|ACTB|PIGN|GATAD2A|RNF121|KDM5B|PCMT1|CDK19|CCND3|HDAC8|NFS1|EHMT2|TAB3|USP3|FBXO25|UVSSA|RHBDD1|STT3A|ELP4|KAT6A|ASCC2|MAP2K7|NEDD4L|PAXIP1|A4GALT|LTBP1|SETD2|PPT1|ULK3|ELP2|SERPINA1|PARP14|BRCA1|CSNK1A1|MIB2|SPSB2|IKBKB|KDM2A|USP36|…	73|238|296|224|371|189|78|196|286|287|152|241|77|249|80|240|76|277|79|179|101|394|385|334|330|197|257|177|389|315|251|359|158|386|335|232|118|115|392|163|219|239|167|181|164|252|208|108|183|350|356|142|192|317|322|362|253|316|327|309|260|255|250|306|222|157|195|210|151|198|380|361|203|341|160|147	GO.0043412
1169	36	GO Process	negative regulation of transcription, DNA-templated	0.0082	SIRT1|NR3C1|MDM2|STAT3|NCOR1|MITF|NFATC3|CTBP2|ARID1A|E2F7|ZBTB16|KAT5|ATF3|CTNNB1|ZBTB14|GATAD2A|ZEB1|KDM5B|IFI16|PBXIP1|CCND3|HDAC8|EHMT2|HIST1H2AC|USP3|MYBBP1A|KAT6A|N4BP2L2|NEDD4L|RELA|ZNF746|SMARCA4|NFIC|BRCA1|NKRF|ZNF268	73|236|78|256|282|217|329|353|133|107|179|385|360|246|182|251|281|158|113|121|232|118|392|225|219|248|208|308|350|81|109|326|247|309|304|339	GO.0045892
1596	45	GO Process	positive regulation of RNA metabolic process	0.0082	SIRT1|NR3C1|RHOQ|ELF1|STAT3|CCAR1|RQCD1|MITF|CCNL1|NFATC3|RFXANK|MLLT10|CTBP2|CAMKK2|ARID1A|E2F7|ZBTB16|KAT5|ATF3|CTNNB1|ZEB1|IFI16|HIVEP3|PRR5L|PSMC3IP|ACTN1|DDX39B|KAT6A|DDX3X|PAXIP1|RELA|ITGA6|ZNF746|SMARCA4|NFIC|CAMTA2|BRCA1|IKBKB|DDX11|NKRF|ZNF268|MEIS3|RNF111|TRIM16|YTHDF3	73|236|276|130|256|388|159|217|381|329|174|325|353|80|133|107|179|385|360|246|281|113|340|75|269|375|365|208|154|356|81|125|109|326|247|184|309|306|376|304|339|103|380|361|261	GO.0051254
4	3	GO Process	Golgi reassembly	0.0082	STK25|PDCD10|YWHAZ	76|82|132	GO.0090168
1220	37	GO Process	negative regulation of nucleic acid-templated transcription	0.0082	SIRT1|NR3C1|MDM2|STAT3|CCAR1|NCOR1|MITF|NFATC3|CTBP2|ARID1A|E2F7|ZBTB16|KAT5|ATF3|CTNNB1|ZBTB14|GATAD2A|ZEB1|KDM5B|IFI16|PBXIP1|CCND3|HDAC8|EHMT2|HIST1H2AC|USP3|MYBBP1A|KAT6A|N4BP2L2|NEDD4L|RELA|ZNF746|SMARCA4|NFIC|BRCA1|NKRF|ZNF268	73|236|78|256|388|282|217|329|353|133|107|179|385|360|246|182|251|281|158|113|121|232|118|392|225|219|248|208|308|350|81|109|326|247|309|304|339	GO.1903507
2569	64	GO Process	transcription, DNA-templated	0.0083	SIRT1|ZFP64|CSTF1|NR3C1|ELF1|ZNF331|NOTCH2|RBL2|KMT2C|PHRF1|STAT3|CCAR1|NCOR1|RQCD1|ELMSAN1|MITF|CCNL1|NFATC3|ZNF561|RFXANK|MLLT10|INTS6|CTBP2|HKR1|ARID1A|E2F7|ZNF571|ZBTB16|KAT5|ATF3|CTNNB1|ZBTB14|MCRS1|PRDM10|GATAD2A|ZEB1|KDM5B|IFI16|HIVEP3|HDAC8|MYBBP1A|PBRM1|ELP4|KAT6A|ASCC2|DDX3X|PAXIP1|RELA|SETD2|BZW1|ZNF746|SMARCA4|NFIC|CAMTA2|ELP2|PARP14|BRCA1|KDM2A|DDX11|NKRF|ZNF268|MEIS3|ZNF850|ZNF83	73|165|342|236|130|244|199|131|196|237|256|388|282|159|111|217|381|329|223|174|325|319|353|355|133|107|242|179|385|360|246|182|257|347|251|281|158|113|340|118|248|295|252|208|108|154|356|81|317|235|109|326|247|184|253|327|309|222|376|304|339|103|99|229	GO.0006351
5459	116	GO Process	positive regulation of biological process	0.0083	SIRT1|FERMT1|BLOC1S6|NR3C1|VPS4B|RHOQ|ELF1|EFNB2|ARHGEF9|NOTCH2|MDM2|IPO5|ERP29|RBL2|TMED2|TIMP2|STAT3|NBN|CCAR1|NCOR1|RQCD1|DUSP6|DDAH1|POGLUT1|MITF|CCNL1|ITGA2|MELK|NFATC3|RFXANK|MLLT10|FAM134C|ADAM17|MADD|CTBP2|CAMKK2|SPHK1|ARID1A|E2F7|STK25|RNF166|ATP13A2|ZBTB16|TRIO|KAT5|RANBP3|ATF3|CTNNB1|NF2|FN1|PTBP1|MCRS1|ACTB|CLDN7|MAP2|ZEB1|MACF1|KDM5B|IFI16|CDK19|GADD45A|HIVEP3|CCND3|KCTD20|UQCC1|PRR5…	73|324|345|236|123|276|130|189|284|199|78|233|204|131|298|302|256|227|388|282|159|287|129|241|217|381|139|77|329|174|325|393|212|206|353|80|293|133|107|76|277|79|179|394|385|262|360|246|162|330|149|257|389|363|344|281|357|158|113|335|332|340|232|112|180|75|163|248|181|82|188|269|375|136|132|365|185|208|183|170|308|154|350|356|81|317|125|312|322|109|326|247|362|379|307|184|327|309|260|306|119|376|…	GO.0048518
1424	41	GO Process	negative regulation of nucleobase-containing compound metabolic process	0.0091	SIRT1|NR3C1|MDM2|STAT3|NBN|CCAR1|NCOR1|MITF|NFATC3|CTBP2|ARID1A|E2F7|ZBTB16|KAT5|ATF3|CTNNB1|PTBP1|ZBTB14|MCRS1|GATAD2A|ZEB1|KDM5B|IFI16|PBXIP1|CCND3|HDAC8|EHMT2|HIST1H2AC|USP3|MYBBP1A|KAT6A|N4BP2L2|NEDD4L|RELA|ZNF746|SMARCA4|NFIC|BRCA1|NKRF|ZNF268|HNRNPC	73|236|78|256|227|388|282|217|329|353|133|107|179|385|360|246|149|182|257|251|281|158|113|121|232|118|392|225|219|248|208|308|350|81|109|326|247|309|304|339|320	GO.0045934
1520	43	GO Process	positive regulation of nucleic acid-templated transcription	0.0091	SIRT1|NR3C1|RHOQ|ELF1|STAT3|CCAR1|RQCD1|MITF|CCNL1|NFATC3|RFXANK|MLLT10|CTBP2|CAMKK2|ARID1A|E2F7|ZBTB16|KAT5|ATF3|CTNNB1|ZEB1|IFI16|HIVEP3|PSMC3IP|ACTN1|DDX39B|KAT6A|DDX3X|PAXIP1|RELA|ITGA6|ZNF746|SMARCA4|NFIC|CAMTA2|BRCA1|IKBKB|DDX11|NKRF|ZNF268|MEIS3|RNF111|TRIM16	73|236|276|130|256|388|159|217|381|329|174|325|353|80|133|107|179|385|360|246|281|113|340|269|375|365|208|154|356|81|125|109|326|247|184|309|306|376|304|339|103|380|361	GO.1903508
6082	126	GO Process	regulation of cellular metabolic process	0.0099	SIRT1|ZFP64|PLAT|NR3C1|RHOQ|ELF1|ZNF331|NOTCH2|MDM2|IPO5|ERP29|RBL2|KMT2C|TIMP2|STAT3|NBN|CCAR1|NCOR1|RQCD1|DUSP6|MBNL1|DDAH1|ELMSAN1|MITF|CCNL1|ITGA2|NFATC3|ZNF561|RFXANK|MLLT10|ADAM17|MADD|CTBP2|CAMKK2|SPHK1|HKR1|ARID1A|E2F7|STK25|RNF166|ATP13A2|ZNF571|ZBTB16|KAT5|ATF3|CTNNB1|NF2|DMPK|FN1|PTBP1|ZBTB14|MCRS1|ACTB|PRDM10|GATAD2A|ZEB1|KDM5B|IFI16|PBXIP1|GADD45A|DHCR24|HIVEP3|CCND3|HDAC8|KCTD20|UQC…	73|165|238|236|276|130|244|199|78|233|204|131|196|302|256|227|388|282|159|287|378|129|111|217|381|139|329|223|174|325|212|206|353|80|293|355|133|107|76|277|79|242|179|385|360|246|162|334|330|149|182|257|389|347|251|281|158|113|121|332|173|340|232|118|112|180|392|225|75|163|364|219|248|181|82|188|269|375|295|252|132|365|185|208|108|183|308|154|350|356|81|317|125|235|109|326|247|379|128|307|184|253…	GO.0031323
432	17	UniProt Keywords	Host-virus interaction	0.011	SIRT1|EFNB2|MDM2|IPO5|STAT3|ITGB6|KPNB1|ITGA2|CTBP2|KAT5|CTNNB1|DDX3X|NEDD4L|RELA|IKBKB|DDX11|FKBP8	73|189|78|233|256|143|200|139|353|385|246|154|350|81|306|376|203	KW-0945
4133	92	GO Process	regulation of nucleobase-containing compound metabolic process	0.0111	SIRT1|ZFP64|NR3C1|RHOQ|ELF1|ZNF331|NOTCH2|MDM2|RBL2|KMT2C|STAT3|NBN|CCAR1|NCOR1|RQCD1|MBNL1|ELMSAN1|MITF|CCNL1|NFATC3|ZNF561|RFXANK|MLLT10|CTBP2|CAMKK2|SPHK1|HKR1|ARID1A|E2F7|ZNF571|ZBTB16|KAT5|ATF3|CTNNB1|PTBP1|ZBTB14|MCRS1|PRDM10|GATAD2A|ZEB1|KDM5B|IFI16|PBXIP1|HIVEP3|CCND3|HDAC8|EHMT2|HIST1H2AC|PRR5L|TAB3|USP3|MYBBP1A|PSMC3IP|ACTN1|PBRM1|ELP4|YWHAZ|DDX39B|KAT6A|ASCC2|MAP2K7|N4BP2L2|DDX3X|NEDD4…	73|165|236|276|130|244|199|78|131|196|256|227|388|282|159|378|111|217|381|329|223|174|325|353|80|293|355|133|107|242|179|385|360|246|149|182|257|347|251|281|158|113|121|340|232|118|392|225|75|163|219|248|269|375|295|252|132|365|208|108|183|308|154|350|356|81|317|125|235|109|326|247|128|184|253|327|309|306|222|153|376|157|304|339|320|103|380|361|99|229|203|261	GO.0019219
628	23	GO Process	mitotic cell cycle	0.0112	RTFDC1|ORC6|VPS4B|MDM2|RBL2|LIG1|NBN|RQCD1|KPNB1|MELK|E2F7|RANBP3|GADD45A|EFHC1|REEP3|RCC1|CEP78|USP3|PBRM1|SETD2|BRCA1|CLTCL1|CLIP1	351|187|123|78|131|221|227|159|200|77|107|262|332|127|166|383|338|219|295|317|309|186|213	GO.0000278
5163	110	GO Process	cellular component organization	0.0112	SEMA3F|SIRT1|FERMT1|BLOC1S6|NR3C1|VPS4B|RHOQ|EFNB2|RTTN|ACP2|MDM2|STX17|RBL2|KMT2C|TMED2|TIMP2|STAM2|STAT3|NBN|NCOR1|MIA2|EPG5|ITGB6|KPNB1|MITF|ITGA2|DST|COG4|PITPNA|ARID1A|STK25|SAMD9L|HPS1|ATP13A2|KAT5|PPL|RANBP3|CTNNB1|NF2|TPM4|DMPK|IPO4|FN1|MCRS1|ACTB|MAP2|MACF1|KDM5B|PEX11B|CNN3|SLC9A6|GADD45A|EFHC1|DHCR24|HDAC8|REEP3|RCC1|NFS1|UQCC1|EHMT2|CEP78|HIST1H2AC|KIF24|FEZ2|RPGRIP1L|USP3|PDCD10|BCL2…	120|73|324|345|236|123|276|189|382|144|78|275|131|196|298|302|201|256|227|282|310|300|143|200|217|139|140|377|391|133|76|243|176|79|385|348|262|246|162|220|334|234|330|257|389|344|357|158|352|191|211|332|127|173|118|166|383|115|180|392|338|225|291|364|216|219|82|188|269|375|295|136|132|365|74|208|170|154|349|356|142|218|317|125|312|322|326|271|316|161|309|273|260|306|119|369|222|153|376|186|157|1…	GO.0016043
5342	113	GO Process	cellular component organization or biogenesis	0.0112	SEMA3F|SIRT1|FERMT1|BLOC1S6|NR3C1|VPS4B|RHOQ|EFNB2|RTTN|ACP2|MDM2|STX17|RBL2|KMT2C|TMED2|TIMP2|STAM2|STAT3|NBN|NCOR1|MIA2|EPG5|ITGB6|KPNB1|MITF|ITGA2|DST|COG4|PITPNA|MPI|ARID1A|STK25|SAMD9L|HPS1|ATP13A2|KAT5|PPL|RANBP3|CTNNB1|NF2|TPM4|DMPK|IPO4|FN1|MCRS1|ACTB|WDR37|MAP2|MACF1|KDM5B|PEX11B|CNN3|SLC9A6|GADD45A|EFHC1|DHCR24|HDAC8|REEP3|RCC1|NFS1|UQCC1|EHMT2|CEP78|HIST1H2AC|KIF24|FEZ2|RPGRIP1L|USP3|R…	120|73|324|345|236|123|276|189|382|144|78|275|131|196|298|302|201|256|227|282|310|300|143|200|217|139|140|377|391|240|133|76|243|176|79|385|348|262|246|162|220|334|234|330|257|389|294|344|357|158|352|191|211|332|127|173|118|166|383|115|180|392|338|225|291|364|216|219|171|82|188|269|375|295|136|132|365|74|208|170|154|349|356|142|218|317|125|312|322|326|271|316|161|309|273|260|306|119|369|222|153|3…	GO.0071840
890	29	GO Process	cell cycle process	0.0115	RTFDC1|ORC6|VPS4B|NOTCH2|MDM2|RBL2|LIG1|NBN|NCOR1|RQCD1|KPNB1|MELK|E2F7|RANBP3|CTNNB1|GADD45A|EFHC1|DHCR24|HDAC8|REEP3|RCC1|CEP78|PSMC3IP|SLC38A9|SETD2|BRCA1|DDIAS|DDX11|NTMT1	351|187|123|199|78|131|221|227|282|159|200|77|107|262|246|332|127|173|118|166|383|338|269|185|317|309|331|376|147	GO.0022402
2308	56	UniProt Keywords	Zinc	0.0119	SIRT1|ZFP64|NR3C1|ZNF331|MDM2|KMT2C|RNF167|TIMP2|PHRF1|DNPEP|NGLY1|MBNL1|DDAH1|ZNF561|MLLT10|ADAM17|HKR1|MPI|RNF166|ZNF571|ZBTB16|KAT5|UBA5|ZBTB14|PRDM10|SLC39A14|GATAD2A|ZEB1|RNF121|KDM5B|SLC39A1|S100A16|HIVEP3|ZDBF2|EHMT2|TAB3|USP3|ZC3H7A|KAT6A|ZSWIM8|SETD2|ZNF746|ERAP2|BRCA1|MIB2|KDM2A|HMHA1|ZNF268|SLC39A11|CPM|RNF111|TRIM16|ZNF850|ZNF83|CLIP1|LPP	73|165|236|244|78|196|286|302|237|114|152|378|129|223|325|212|355|240|277|242|179|385|197|182|347|288|251|281|359|158|226|343|340|387|392|163|219|148|208|266|317|109|105|309|255|222|215|339|292|155|380|361|99|229|213|193	KW-0862
5827	121	GO Process	regulation of nitrogen compound metabolic process	0.0123	SIRT1|ZFP64|PLAT|NR3C1|RHOQ|ELF1|ZNF331|NOTCH2|MDM2|IPO5|ERP29|RBL2|KMT2C|TIMP2|STAT3|NBN|CCAR1|NCOR1|RQCD1|DUSP6|MBNL1|DDAH1|ELMSAN1|MITF|CCNL1|ITGA2|NFATC3|ZNF561|RFXANK|MLLT10|ADAM17|MADD|CTBP2|CAMKK2|SPHK1|HKR1|ARID1A|E2F7|STK25|RNF166|ATP13A2|ZNF571|ZBTB16|KAT5|ATF3|CTNNB1|NF2|DMPK|FN1|PTBP1|ZBTB14|MCRS1|ACTB|PRDM10|GATAD2A|ZEB1|KDM5B|IFI16|PBXIP1|GADD45A|DHCR24|HIVEP3|CCND3|HDAC8|UQCC1|EHMT…	73|165|238|236|276|130|244|199|78|233|204|131|196|302|256|227|388|282|159|287|378|129|111|217|381|139|329|223|174|325|212|206|353|80|293|355|133|107|76|277|79|242|179|385|360|246|162|334|330|149|182|257|389|347|251|281|158|113|121|332|173|340|232|118|180|392|225|75|163|219|248|181|82|188|269|375|295|252|132|365|208|108|183|308|154|350|356|81|317|125|235|109|326|247|379|128|307|184|253|316|327|309…	GO.0051171
809	27	GO Process	negative regulation of transcription by RNA polymerase II	0.0126	SIRT1|NR3C1|MDM2|STAT3|NCOR1|MITF|NFATC3|ARID1A|E2F7|ZBTB16|KAT5|ATF3|CTNNB1|ZBTB14|ZEB1|IFI16|CCND3|HDAC8|EHMT2|USP3|N4BP2L2|NEDD4L|RELA|ZNF746|SMARCA4|NFIC|ZNF268	73|236|78|256|282|217|329|133|107|179|385|360|246|182|281|113|232|118|392|219|308|350|81|109|326|247|339	GO.0000122
2999	71	GO Process	cellular protein modification process	0.0126	SIRT1|PLAT|MANBA|MOGS|EFNB2|MDM2|KMT2C|RNF167|DUSP6|NGLY1|POGLUT1|MELK|DPY19L1|CAMKK2|MPI|STK25|RNF166|ATP13A2|ZBTB16|MGAT4B|TRIO|KAT5|DMPK|FN1|UBA5|MCRS1|GFPT1|ACTB|PIGN|RNF121|KDM5B|PCMT1|CDK19|CCND3|HDAC8|NFS1|EHMT2|TAB3|USP3|FBXO25|UVSSA|RHBDD1|STT3A|KAT6A|MAP2K7|NEDD4L|PAXIP1|A4GALT|LTBP1|SETD2|PPT1|ULK3|SERPINA1|PARP14|BRCA1|CSNK1A1|MIB2|SPSB2|IKBKB|KDM2A|USP36|KLHL13|TMEM258|PTPN21|FAM63B|…	73|238|296|371|189|78|196|286|287|152|241|77|249|80|240|76|277|79|179|101|394|385|334|330|197|257|177|389|315|359|158|386|335|232|118|115|392|163|219|239|167|181|164|208|183|350|356|142|192|317|322|362|316|327|309|260|255|250|306|222|157|195|210|151|198|380|361|203|341|160|147	GO.0006464
17	4	GO Process	cell adhesion mediated by integrin	0.0126	ITGB6|ITGA2|ADAM17|ITGA6	143|139|212|125	GO.0033627
3603	82	GO Process	cellular protein metabolic process	0.0126	SIRT1|PLAT|MANBA|RARS|MOGS|VPS4B|EFNB2|MDM2|KMT2C|RNF167|DENND3|DUSP6|NGLY1|POGLUT1|MELK|RPL13|DPY19L1|ADAM17|CAMKK2|MPI|STK25|RNF166|ATP13A2|ZBTB16|MGAT4B|TRIO|KAT5|RANBP3|DMPK|FN1|UBA5|MCRS1|GFPT1|ACTB|PIGN|RNF121|DARS2|KDM5B|PCMT1|CDK19|CCND3|HDAC8|NFS1|EHMT2|TAB3|USP3|FBXO25|UVSSA|RHBDD1|STT3A|KAT6A|MAP2K7|DDX3X|NEDD4L|PAXIP1|A4GALT|LTBP1|SETD2|PPT1|ULK3|HERPUD1|SERPINA1|TGFBI|PARP14|BRCA1|CS…	73|238|296|303|371|123|189|78|196|286|122|287|152|241|77|265|249|212|80|240|76|277|79|179|101|394|385|262|334|330|197|257|177|389|315|359|137|158|386|335|232|118|115|392|163|219|239|167|181|164|208|183|154|350|356|142|192|317|322|362|307|316|161|327|309|260|255|250|306|222|157|195|210|151|198|380|361|203|341|160|147|214	GO.0044267
1616	43	GO Component	organelle subcompartment	0.0127	YIPF1|GNPNAT1|MOGS|NOTCH2|STX17|AP4E1|TMED2|MIA2|KPNB1|TBL2|DST|COG4|STK25|DENND5A|MGAT4B|DMPK|AP1B1|PIGN|RNF121|SLC39A1|SLC35A3|SLC9A6|DHCR24|REEP3|SACM1L|RHBDD1|STT3A|PDCD10|SLC35B2|MGST1|A4GALT|ATG9A|ERAP2|HERPUD1|SERPINA1|TGFBI|ATG13|CLTCL1|TMEM258|CLN3|FKBP8|ST3GAL6|SEZ6L2	263|299|371|199|275|311|298|310|200|323|140|377|76|228|101|334|372|315|359|226|106|211|173|166|374|181|164|82|395|74|142|218|105|307|316|161|369|186|210|116|203|341|194	GO.0031984
1758	47	GO Process	positive regulation of macromolecule biosynthetic process	0.0128	SIRT1|NR3C1|RHOQ|ELF1|STAT3|CCAR1|RQCD1|MITF|CCNL1|ITGA2|NFATC3|RFXANK|MLLT10|CTBP2|CAMKK2|ARID1A|E2F7|ZBTB16|KAT5|ATF3|CTNNB1|ZEB1|IFI16|HIVEP3|UQCC1|PSMC3IP|ACTN1|DDX39B|KAT6A|MAP2K7|DDX3X|PAXIP1|RELA|ITGA6|ZNF746|SMARCA4|NFIC|CAMTA2|BRCA1|IKBKB|DDX11|NKRF|ZNF268|MEIS3|RNF111|TRIM16|YTHDF3	73|236|276|130|256|388|159|217|381|139|329|174|325|353|80|133|107|179|385|360|246|281|113|340|180|269|375|365|208|183|154|356|81|125|109|326|247|184|309|306|376|304|339|103|380|361|261	GO.0010557
158	10	GO Process	intrinsic apoptotic signaling pathway	0.0131	SIRT1|NBN|MELK|STK25|IFI16|MYBBP1A|PDCD10|BCL2L11|DDX3X|BRCA1	73|227|77|76|113|248|82|188|154|309	GO.0097193
1018	33	Reactome Pathways	Disease	0.0131	GSS|MOGS|VPS4B|NOTCH2|MDM2|IPO5|LIG1|STAM2|STAT3|NCOR1|KPNB1|GLB1|RPL13|ADAM17|CTBP2|MPI|CTNNB1|GFPT1|ACTB|AP1B1|SLC35A3|SLC9A6|HDAC8|RCC1|BCL2L11|MAP2K7|NEDD4L|RELA|ESRP1|XRCC4|CSNK1A1|MIB2|IKBKB	258|371|123|199|78|233|221|201|256|282|200|102|265|212|353|240|246|177|389|372|106|211|118|383|188|183|350|81|128|333|260|255|306	HSA-1643685
2486	61	GO Process	regulation of cellular protein metabolic process	0.014	SIRT1|PLAT|NOTCH2|MDM2|IPO5|ERP29|TIMP2|STAT3|NBN|NCOR1|RQCD1|DUSP6|CCNL1|ITGA2|ADAM17|MADD|CAMKK2|SPHK1|STK25|RNF166|ATP13A2|KAT5|ATF3|CTNNB1|NF2|DMPK|FN1|PTBP1|ACTB|IFI16|GADD45A|DHCR24|CCND3|HDAC8|UQCC1|PRR5L|TAB3|RHBDD1|PDCD10|BCL2L11|ELP4|DDX39B|MAP2K7|DDX3X|PAXIP1|RELA|CCBE1|HERPUD1|SERPINA1|PARP14|BRCA1|CSNK1A1|SNX25|IKBKB|CELF1|ZNF268|RNF111|CLN3|FKBP8|YTHDF3|MAP3K14	73|238|199|78|233|204|302|256|227|282|159|287|381|139|212|206|80|293|76|277|79|385|360|246|162|334|330|149|389|113|332|173|232|118|180|75|163|181|82|188|252|365|183|154|356|81|379|307|316|327|309|260|267|306|153|339|380|116|203|261|160	GO.0032268
1770	47	GO Process	positive regulation of nucleobase-containing compound metabolic process	0.0144	SIRT1|NR3C1|RHOQ|ELF1|STAT3|NBN|CCAR1|RQCD1|MITF|CCNL1|NFATC3|RFXANK|MLLT10|CTBP2|CAMKK2|ARID1A|E2F7|ZBTB16|KAT5|ATF3|CTNNB1|ZEB1|IFI16|HIVEP3|PRR5L|PSMC3IP|ACTN1|DDX39B|KAT6A|MAP2K7|DDX3X|PAXIP1|RELA|ITGA6|ZNF746|SMARCA4|NFIC|CAMTA2|BRCA1|IKBKB|DDX11|NKRF|ZNF268|MEIS3|RNF111|TRIM16|YTHDF3	73|236|276|130|256|227|388|159|217|381|329|174|325|353|80|133|107|179|385|360|246|281|113|340|75|269|375|365|208|183|154|356|81|125|109|326|247|184|309|306|376|304|339|103|380|361|261	GO.0045935
608	22	GO Process	regulation of mitotic cell cycle	0.0151	SIRT1|VPS4B|MDM2|RBL2|TIMP2|NBN|RQCD1|ADAM17|SPHK1|E2F7|STK25|RANBP3|CTNNB1|CDK19|GADD45A|RCC1|CEP78|MAP2K7|DDX3X|BRCA1|ZNF268|MAP3K14	73|123|78|131|302|227|159|212|293|107|76|262|246|335|332|383|338|183|154|309|339|160	GO.0007346
132	9	GO Process	macroautophagy	0.0151	VPS4B|STX17|STAM2|EPG5|ATP13A2|ATG9A|AMBRA1|ATG13|CLN3	123|275|201|300|79|218|119|369|116	GO.0016236
571	21	GO Process	viral process	0.0164	SIRT1|VPS4B|EFNB2|MDM2|IPO5|STAT3|ITGB6|KPNB1|ITGA2|CTBP2|KAT5|PTBP1|AP1B1|RCC1|BCL2L11|DDX3X|NEDD4L|RELA|XRCC4|DDX11|FKBP8	73|123|189|78|233|256|143|200|139|353|385|149|372|383|188|154|350|81|333|376|203	GO.0016032
1846	48	GO Process	positive regulation of cellular biosynthetic process	0.0188	SIRT1|NR3C1|RHOQ|ELF1|STAT3|CCAR1|RQCD1|DDAH1|MITF|CCNL1|ITGA2|NFATC3|RFXANK|MLLT10|CTBP2|CAMKK2|ARID1A|E2F7|ZBTB16|KAT5|ATF3|CTNNB1|ZEB1|IFI16|HIVEP3|UQCC1|PSMC3IP|ACTN1|DDX39B|KAT6A|MAP2K7|DDX3X|PAXIP1|RELA|ITGA6|ZNF746|SMARCA4|NFIC|CAMTA2|BRCA1|IKBKB|DDX11|NKRF|ZNF268|MEIS3|RNF111|TRIM16|YTHDF3	73|236|276|130|256|388|159|129|217|381|139|329|174|325|353|80|133|107|179|385|360|246|281|113|340|180|269|375|365|208|183|154|356|81|125|109|326|247|184|309|306|376|304|339|103|380|361|261	GO.0031328
379	15	UniProt Keywords	DNA damage	0.0193	LIG1|NBN|E2F7|MCRS1|GADD45A|USP3|UVSSA|POLM|ASCC2|PAXIP1|SETD2|BRCA1|XRCC4|DDX11|RNF111	221|227|107|257|332|219|167|104|108|356|317|309|333|376|380	KW-0227
67	6	GO Component	SWI/SNF superfamily-type complex	0.0194	ARID1A|KAT5|MCRS1|GATAD2A|PBRM1|SMARCA4	133|385|257|251|295|326	GO.0070603
3633	79	UniProt Keywords	Metal-binding	0.0199	SIRT1|ZFP64|GSS|NR3C1|ZNF331|MDM2|KMT2C|RNF167|TIMP2|DGCR8|LIG1|PHRF1|DNPEP|NGLY1|MBNL1|DDAH1|ITGA2|ZNF561|MLLT10|DST|ADAM17|HKR1|MPI|STK25|RNF166|ATP13A2|ZNF571|ZBTB16|MGAT4B|KAT5|DMPK|UBA5|ZBTB14|PRDM10|GATAD2A|ZEB1|RNF121|MACF1|KDM5B|S100A16|HIVEP3|HDAC8|NFS1|ZDBF2|EHMT2|TAB3|USP3|GART|STT3A|ACTN1|ADCY7|POLM|ZC3H7A|SLC38A9|KAT6A|MAP2K7|PRPS2|ZSWIM8|SETD2|ITGA6|ZNF746|ERAP2|PAN2|ATP13A3|BRCA1|M…	73|165|258|236|244|78|196|286|302|145|221|237|114|152|378|129|139|223|325|140|212|355|240|76|277|79|242|179|101|385|334|197|182|347|251|281|359|357|158|343|340|118|115|387|392|163|219|278|164|375|272|104|148|185|208|183|124|266|317|125|109|105|172|100|309|255|222|215|376|339|155|380|361|346|99|229|203|213|193	KW-0479
489	18	GO Component	chromatin	0.02	SIRT1|STAT3|NCOR1|ARID1A|KAT5|CTNNB1|IPO4|MCRS1|GATAD2A|RCC1|EHMT2|HIST1H2AC|USP3|PBRM1|KAT6A|RELA|SMARCA4|DDX11	73|256|282|133|385|246|234|257|251|383|392|225|219|295|208|81|326|376	GO.0000785
5982	122	GO Process	regulation of primary metabolic process	0.0209	SIRT1|ZFP64|PLAT|NR3C1|RHOQ|ELF1|ZNF331|NOTCH2|MDM2|IPO5|ERP29|RBL2|KMT2C|TIMP2|STAT3|NBN|CCAR1|NCOR1|RQCD1|DUSP6|MBNL1|ELMSAN1|KPNB1|MITF|CCNL1|ITGA2|NFATC3|ZNF561|RFXANK|MLLT10|ADAM17|MADD|CTBP2|CAMKK2|SPHK1|HKR1|ARID1A|E2F7|STK25|RNF166|ATP13A2|ZNF571|ZBTB16|KAT5|ATF3|CTNNB1|NF2|DMPK|FN1|PTBP1|ZBTB14|MCRS1|ACTB|PRDM10|GATAD2A|ZEB1|KDM5B|IFI16|PBXIP1|GADD45A|DHCR24|HIVEP3|CCND3|HDAC8|UQCC1|EHMT…	73|165|238|236|276|130|244|199|78|233|204|131|196|302|256|227|388|282|159|287|378|111|200|217|381|139|329|223|174|325|212|206|353|80|293|355|133|107|76|277|79|242|179|385|360|246|162|334|330|149|182|257|389|347|251|281|158|113|121|332|173|340|232|118|180|392|225|75|163|219|248|181|82|188|269|375|295|252|132|365|208|108|183|308|154|350|356|81|317|125|235|109|326|247|379|128|307|184|253|316|327|309…	GO.0080090
3332	78	GO Function	nucleic acid binding	0.0216	SIRT1|ZFP64|ORC6|PUS3|NR3C1|RARS|ELF1|ZNF331|MDM2|RBL2|KMT2C|DGCR8|LIG1|STAT3|NBN|CCAR1|REXO2|NCOR1|MBNL1|ELMSAN1|MITF|NFATC3|ZNF561|RFXANK|MLLT10|SPHK1|HKR1|ARID1A|E2F7|ZNF571|ENOX2|ZBTB16|ATF3|PTBP1|ZBTB14|MCRS1|PRDM10|GATAD2A|ZEB1|DARS2|KDM5B|IFI16|GADD45A|RAVER2|HIVEP3|RCC1|ZDBF2|HIST1H2AC|USP3|MYBBP1A|PSMC3IP|ACTN1|PBRM1|POLM|DDX39B|ZC3H7A|KAT6A|DDX3X|NHP2L1|RELA|ZNF746|SMARCA4|NFIC|PAN2|ESR…	73|165|187|224|236|303|130|244|78|131|196|145|221|256|227|388|134|282|378|111|217|329|223|174|325|293|355|133|107|242|117|179|360|149|182|257|347|251|281|137|158|113|332|384|340|383|387|225|219|248|269|375|295|104|365|148|208|154|349|81|109|326|247|172|128|184|309|222|153|376|304|339|320|103|361|99|229|261	GO.0003676
224	12	GO Function	transcription corepressor activity	0.0216	SIRT1|CCAR1|NCOR1|CTBP2|E2F7|ATF3|ZEB1|KDM5B|PBXIP1|MYBBP1A|N4BP2L2|SMARCA4	73|388|282|353|107|360|281|158|121|248|308|326	GO.0003714
122	9	GO Function	integrin binding	0.0216	TIMP2|ITGB6|ITGA2|DST|ADAM17|FN1|ACTN1|ITGA6|TGFBI	302|143|139|140|212|330|375|125|161	GO.0005178
35	5	GO Function	Ran GTPase binding	0.0216	IPO5|KPNB1|RANBP3|IPO4|RCC1	233|200|262|234|383	GO.0008536
2197	56	GO Function	enzyme binding	0.0216	YIPF1|SIRT1|NR3C1|ARHGEF9|MDM2|STX17|IPO5|DENND3|TIMP2|PHRF1|STAT3|NCOR1|RQCD1|KPNB1|RFXANK|TBL2|MADD|CTBP2|SPHK1|RNF166|HPS1|DENND5A|TRIO|RANBP3|CTNNB1|IPO4|FN1|ACTB|AP1B1|CDK19|GADD45A|DHCR24|CCND3|RCC1|CUTA|PRR5L|UVSSA|PDCD10|BCL2L11|YWHAZ|MAP2K7|DIAPH1|N4BP2L2|NHP2L1|RELA|ZNF746|SMARCA4|CCBE1|CAMTA2|ELP2|SERPINA1|PARP14|BRCA1|IKBKB|AMBRA1|ATG13	263|73|236|284|78|275|233|122|302|237|256|282|159|200|174|323|206|353|293|277|176|228|394|262|246|234|330|389|372|335|332|173|232|383|358|75|167|82|188|132|183|170|308|349|81|109|326|379|184|253|316|327|309|306|119|369	GO.0019899
1754	48	GO Function	identical protein binding	0.0216	SIRT1|GNPNAT1|GSS|BLOC1S6|VPS4B|MDM2|ERP29|DGCR8|STAT3|RQCD1|DNPEP|GLB1|DST|CTBP2|COG4|E2F7|STK25|ZBTB16|ATF3|TPM4|FN1|ACTB|CLDN7|DARS2|IFI16|S100A16|PEX11B|GADD45A|NFS1|KIF24|PDCD10|ACTN1|YWHAZ|DDX39B|MGST1|PRPS2|RELA|PYCR1|SERPINA1|CD200|HSD17B4|XRCC4|IKBKB|HNRNPC|FKBP8|MTHFD1L|CLIP1|OXA1L	73|299|258|345|123|78|204|145|256|159|114|102|140|353|377|107|76|179|360|220|330|389|363|137|113|343|352|332|115|291|82|375|132|365|74|124|81|72|316|318|273|333|306|320|203|268|213|214	GO.0042802
4170	94	GO Function	cation binding	0.0216	SIRT1|ZFP64|GSS|NR3C1|RARS|ZNF331|NOTCH2|MDM2|KMT2C|RNF167|TIMP2|DGCR8|LIG1|PHRF1|DNPEP|NGLY1|MBNL1|DDAH1|KPNB1|ITGA2|MELK|ZNF561|MLLT10|DST|SNED1|ADAM17|CAMKK2|SPHK1|HKR1|PITPNA|MPI|STK25|RNF166|ATP13A2|ZNF571|ZBTB16|MGAT4B|KAT5|TPM4|DMPK|VAT1|UBA5|ZBTB14|PRDM10|GATAD2A|ZEB1|RNF121|MACF1|KDM5B|S100A16|EFHC1|HIVEP3|HDAC8|NFS1|ZDBF2|CUTA|EHMT2|PLCB4|TAB3|USP3|GART|STT3A|ACTN1|ADCY7|POLM|ZC3H7A|KAT…	73|165|258|236|303|244|199|78|196|286|302|145|221|237|114|152|378|129|200|139|77|223|325|140|156|212|80|293|355|391|240|76|277|79|242|179|101|385|220|334|336|197|182|347|251|281|359|357|158|343|127|340|118|115|387|358|392|280|163|219|278|164|375|272|104|148|208|183|124|266|192|317|125|109|105|172|379|100|309|255|222|215|376|110|339|155|380|361|346|99|229|203|213|193	GO.0043169
4087	92	GO Function	metal ion binding	0.0216	SIRT1|ZFP64|GSS|NR3C1|ZNF331|NOTCH2|MDM2|KMT2C|RNF167|TIMP2|DGCR8|LIG1|PHRF1|DNPEP|NGLY1|MBNL1|DDAH1|KPNB1|ITGA2|MELK|ZNF561|MLLT10|DST|SNED1|ADAM17|CAMKK2|SPHK1|HKR1|MPI|STK25|RNF166|ATP13A2|ZNF571|ZBTB16|MGAT4B|KAT5|TPM4|DMPK|VAT1|UBA5|ZBTB14|PRDM10|GATAD2A|ZEB1|RNF121|MACF1|KDM5B|S100A16|EFHC1|HIVEP3|HDAC8|NFS1|ZDBF2|CUTA|EHMT2|PLCB4|TAB3|USP3|GART|STT3A|ACTN1|ADCY7|POLM|ZC3H7A|KAT6A|MAP2K7|PR…	73|165|258|236|244|199|78|196|286|302|145|221|237|114|152|378|129|200|139|77|223|325|140|156|212|80|293|355|240|76|277|79|242|179|101|385|220|334|336|197|182|347|251|281|359|357|158|343|127|340|118|115|387|358|392|280|163|219|278|164|375|272|104|148|208|183|124|266|192|317|125|109|105|172|379|100|309|255|222|215|376|110|339|155|380|361|346|99|229|203|213|193	GO.0046872
1301	38	GO Function	protein dimerization activity	0.0216	GSS|BLOC1S6|VPS4B|ERP29|DGCR8|STAT3|RQCD1|MITF|ITGA2|GLB1|DST|CTBP2|STK25|HPS1|ZBTB16|ATF3|CTNNB1|TPM4|DARS2|S100A16|PEX11B|GADD45A|RCC1|NFS1|HIST1H2AC|SLC4A11|PDCD10|BCL2L11|ACTN1|MGST1|PRPS2|RELA|CD200|HSD17B4|IKBKB|MTHFD1L|CLIP1|OXA1L	258|345|123|204|145|256|159|217|139|102|140|353|76|176|179|360|246|220|137|343|352|332|383|115|225|175|82|188|375|74|124|81|318|273|306|268|213|214	GO.0046983
200	12	GO Function	cell adhesion molecule binding	0.0216	TIMP2|ITGB6|ITGA2|DST|ADAM17|CTNNB1|FN1|CLDN7|ACTN1|ITGA6|TGFBI|CD200	302|143|139|140|212|246|330|363|375|125|161|318	GO.0050839
111	8	GO Process	regulation of cell cycle arrest	0.0217	MDM2|RBL2|RQCD1|E2F7|GADD45A|MYBBP1A|BRCA1|ZNF268	78|131|159|107|332|248|309|339	GO.0071156
8	3	GO Process	ribosomal protein import into nucleus	0.0221	IPO5|KPNB1|IPO4	233|200|234	GO.0006610
347	15	GO Process	histone modification	0.0221	SIRT1|KMT2C|KAT5|MCRS1|KDM5B|HDAC8|EHMT2|USP3|KAT6A|PAXIP1|SETD2|KDM2A|USP36|TRIM16|NTMT1	73|196|385|257|158|118|392|219|208|356|317|222|157|361|147	GO.0016570
8	3	GO Process	establishment of Golgi localization	0.0221	STK25|PDCD10|YWHAZ	76|82|132	GO.0051683
85	7	GO Process	positive regulation of cell cycle arrest	0.0221	MDM2|RBL2|RQCD1|E2F7|GADD45A|MYBBP1A|BRCA1	78|131|159|107|332|248|309	GO.0071158
112	8	GO Process	cellular response to antibiotic	0.0221	SIRT1|MDM2|STK25|HDAC8|PDCD10|ADCY7|RELA|DDX11	73|78|76|118|82|272|81|376	GO.0071236
465	18	GO Process	regulation of cellular protein localization	0.0221	SIRT1|FERMT1|RHOQ|MDM2|IPO5|ATP13A2|CTNNB1|NF2|MCRS1|ACTB|MAP2|HDAC8|PRR5L|PDCD10|YWHAZ|NEDD4L|SETD2|NUMB	73|324|276|78|233|79|246|162|257|389|344|118|75|82|132|350|317|126	GO.1903827
240	12	GO Process	autophagy	0.0225	VPS4B|STX17|STAM2|EPG5|ATP13A2|VPS13A|IFI16|ATG9A|ULK3|AMBRA1|ATG13|CLN3	123|275|201|300|79|138|113|218|362|119|369|116	GO.0006914
13	3	UniProt Keywords	Neuronal ceroid lipofuscinosis	0.0236	ATP13A2|PPT1|CLN3	79|322|116	KW-0525
40	5	GO Process	cell-substrate junction assembly	0.0236	ITGA2|DST|FN1|ACTN1|ITGA6	139|140|330|375|125	GO.0007044
534	20	GO Function	transcription coregulator activity	0.0238	SIRT1|CCAR1|NCOR1|RFXANK|CTBP2|ARID1A|E2F7|KAT5|ATF3|CTNNB1|ZEB1|KDM5B|PBXIP1|MYBBP1A|PSMC3IP|ACTN1|KAT6A|N4BP2L2|SMARCA4|BRCA1	73|388|282|174|353|133|107|385|360|246|281|158|121|248|269|375|208|308|326|309	GO.0003712
773	25	GO Process	DNA metabolic process	0.0259	RTFDC1|SIRT1|ORC6|LIG1|NBN|KPNB1|KAT5|MCRS1|GATAD2A|GADD45A|EHMT2|USP3|MYBBP1A|UVSSA|PSMC3IP|POLM|ASCC2|PAXIP1|SETD2|NFIC|BRCA1|XRCC4|KDM2A|DDX11|RNF111	351|73|187|221|227|200|385|257|251|332|392|219|248|167|269|104|108|356|317|247|309|333|222|376|380	GO.0006259
1435	39	GO Process	positive regulation of transcription, DNA-templated	0.0266	SIRT1|NR3C1|RHOQ|ELF1|STAT3|MITF|CCNL1|NFATC3|RFXANK|MLLT10|CTBP2|CAMKK2|ARID1A|E2F7|ZBTB16|KAT5|ATF3|CTNNB1|ZEB1|IFI16|HIVEP3|DDX39B|KAT6A|DDX3X|PAXIP1|RELA|ITGA6|ZNF746|SMARCA4|NFIC|CAMTA2|BRCA1|IKBKB|DDX11|NKRF|ZNF268|MEIS3|RNF111|TRIM16	73|236|276|130|256|217|381|329|174|325|353|80|133|107|179|385|360|246|281|113|340|365|208|154|356|81|125|109|326|247|184|309|306|376|304|339|103|380|361	GO.0045893
119	8	GO Process	cell-matrix adhesion	0.0293	ITGB6|ITGA2|SNED1|CTNNB1|FN1|BCL2L11|ACTN1|ITGA6	143|139|156|246|330|188|375|125	GO.0007160
55	5	UniProt Keywords	S-nitrosylation	0.03	SIRT1|DDAH1|CTNNB1|RELA|IKBKB	73|129|246|81|306	KW-0702
270	12	GO Component	anchoring junction	0.0304	FERMT1|REXO2|ITGB6|ITGA2|PPL|CTNNB1|NF2|ACTN1|ITGA6|CD200|TJP2|LPP	324|134|143|139|348|246|162|375|125|318|245|193	GO.0070161
4194	90	GO Process	protein metabolic process	0.0305	SIRT1|PLAT|MANBA|RARS|MOGS|VPS4B|EFNB2|MDM2|KMT2C|RNF167|DENND3|DNPEP|DUSP6|NGLY1|POGLUT1|MELK|RPL13|DPY19L1|ADAM17|CAMKK2|MPI|STK25|RNF166|ATP13A2|ZBTB16|MGAT4B|TRIO|KAT5|RANBP3|DMPK|FN1|UBA5|MCRS1|GFPT1|ACTB|PIGN|RNF121|DARS2|KDM5B|PCMT1|IFI16|CDK19|DHCR24|CCND3|HDAC8|NFS1|EHMT2|TAB3|USP3|FBXO25|UVSSA|RHBDD1|STT3A|KAT6A|MAP2K7|DDX3X|NEDD4L|PAXIP1|RELA|A4GALT|LTBP1|SETD2|PPT1|ASRGL1|ULK3|ERAP2|H…	73|238|296|303|371|123|189|78|196|286|122|114|287|152|241|77|265|249|212|80|240|76|277|79|179|101|394|385|262|334|330|197|257|177|389|315|359|137|158|386|113|335|173|232|118|115|392|163|219|239|167|181|164|208|183|154|350|356|81|142|192|317|322|368|362|105|307|316|161|327|309|260|255|250|306|222|157|195|210|155|151|198|380|116|361|203|341|160|147|214	GO.0019538
364	15	GO Process	cellular component disassembly	0.0305	VPS4B|STX17|TIMP2|EPG5|KPNB1|ARID1A|CTNNB1|KIF24|ATG9A|SMARCA4|CSNK1A1|AMBRA1|ATG13|CLN3|OXA1L	123|275|302|300|200|133|246|291|218|326|260|119|369|116|214	GO.0022411
1014	30	GO Process	negative regulation of cellular protein metabolic process	0.0305	SIRT1|PLAT|MDM2|IPO5|TIMP2|STAT3|NCOR1|RQCD1|DUSP6|ATP13A2|ATF3|CTNNB1|NF2|IFI16|GADD45A|DHCR24|HDAC8|PRR5L|DDX3X|RELA|HERPUD1|SERPINA1|PARP14|BRCA1|SNX25|IKBKB|CELF1|CLN3|FKBP8|YTHDF3	73|238|78|233|302|256|282|159|287|79|360|246|162|113|332|173|118|75|154|81|307|316|327|309|267|306|153|116|203|261	GO.0032269
251	12	GO Process	regulation of gene expression, epigenetic	0.0305	SIRT1|DGCR8|STAT3|ARID1A|CTNNB1|ACTB|IFI16|HIST1H2AC|MYBBP1A|ZC3H7A|BRCA1|CELF1	73|145|256|133|246|389|113|225|248|148|309|153	GO.0040029
3683	81	GO Process	regulation of nucleic acid-templated transcription	0.0305	SIRT1|ZFP64|NR3C1|RHOQ|ELF1|ZNF331|NOTCH2|MDM2|RBL2|KMT2C|STAT3|CCAR1|NCOR1|RQCD1|ELMSAN1|MITF|CCNL1|NFATC3|ZNF561|RFXANK|MLLT10|CTBP2|CAMKK2|SPHK1|HKR1|ARID1A|E2F7|ZNF571|ZBTB16|KAT5|ATF3|CTNNB1|ZBTB14|MCRS1|PRDM10|GATAD2A|ZEB1|KDM5B|IFI16|PBXIP1|HIVEP3|CCND3|HDAC8|EHMT2|HIST1H2AC|TAB3|USP3|MYBBP1A|PSMC3IP|ACTN1|PBRM1|ELP4|DDX39B|KAT6A|ASCC2|N4BP2L2|DDX3X|NEDD4L|PAXIP1|RELA|SETD2|ITGA6|BZW1|ZNF7…	73|165|236|276|130|244|199|78|131|196|256|388|282|159|111|217|381|329|223|174|325|353|80|293|355|133|107|242|179|385|360|246|182|257|347|251|281|158|113|121|340|232|118|392|225|163|219|248|269|375|295|252|365|208|108|308|154|350|356|81|317|125|235|109|326|247|184|253|327|309|306|222|376|304|339|103|380|361|99|229|203	GO.1903506
5592	115	GO Function	catalytic activity	0.0313	SPATA20|SIRT1|GNPNAT1|GSS|PLAT|MANBA|PUS3|RARS|MOGS|VPS4B|RHOQ|EFNB2|UROD|ACP2|MDM2|KMT2C|RNF167|LIG1|REXO2|DNPEP|DUSP6|NGLY1|DDAH1|SETD9|AGL|POGLUT1|MELK|GTPBP2|GLB1|DPY19L1|ADAM17|COQ2|CTBP2|CAMKK2|SPHK1|MPI|STK25|RNF166|ATP13A2|ENOX2|MGAT4B|TRIO|KAT5|DMPK|VAT1|UBA5|GFPT1|PIGN|PRDM10|RNF121|MACF1|DARS2|KDM5B|PCMT1|CDK19|DHCR24|CCND3|HDAC8|NFS1|EHMT2|PLCB4|KIF24|USP3|MYBBP1A|RCL1|GART|FBXO25|SAC…	390|73|299|258|238|296|224|303|371|123|276|189|230|144|78|196|286|221|134|114|287|152|129|314|259|241|77|370|102|249|212|169|353|80|293|240|76|277|79|117|101|394|385|334|336|197|177|315|347|359|357|137|158|386|335|173|232|118|115|392|280|291|219|248|171|278|239|374|181|164|272|104|135|365|74|354|208|183|124|154|350|142|72|192|317|322|326|368|362|105|231|172|100|327|309|273|260|366|255|306|222|245…	GO.0003824
5305	110	GO Function	heterocyclic compound binding	0.0313	SIRT1|ZFP64|GSS|ORC6|PUS3|NR3C1|RARS|VPS4B|RHOQ|ELF1|ZNF331|MDM2|RBL2|KMT2C|DGCR8|LIG1|STAT3|NBN|CCAR1|REXO2|NCOR1|MBNL1|ELMSAN1|MITF|MELK|NFATC3|ZNF561|GTPBP2|RFXANK|MLLT10|CTBP2|CAMKK2|SPHK1|HKR1|ARID1A|E2F7|STK25|ATP13A2|ZNF571|ENOX2|ZBTB16|TRIO|ATF3|DMPK|UBA5|PTBP1|ZBTB14|MCRS1|ACTB|PRDM10|GATAD2A|ZEB1|DARS2|KDM5B|IFI16|CDK19|GADD45A|RAVER2|DHCR24|HIVEP3|RCC1|NFS1|ZDBF2|HIST1H2AC|KIF24|USP3|M…	73|165|258|187|224|236|303|123|276|130|244|78|131|196|145|221|256|227|388|134|282|378|111|217|77|329|223|370|174|325|353|80|293|355|133|107|76|79|242|117|179|394|360|334|197|149|182|257|389|347|251|281|137|158|113|335|332|384|173|340|383|115|387|225|291|219|248|278|269|375|272|295|104|135|365|354|148|208|183|124|154|349|81|109|326|247|362|231|172|128|184|100|327|309|260|306|222|153|376|304|339|32…	GO.1901363
254	12	GO Process	regulation of cellular response to growth factor stimulus	0.0317	SIRT1|FERMT1|DUSP6|ADAM17|CTNNB1|ZEB1|SLC9A6|LTBP1|CCBE1|SNX25|RNF111|FKBP8	73|324|287|212|246|281|211|192|379|267|380|203	GO.0090287
52	6	Reactome Pathways	Nonhomologous End-Joining (NHEJ)	0.0317	NBN|KAT5|POLM|PAXIP1|BRCA1|XRCC4	227|385|104|356|309|333	HSA-5693571
2250	55	GO Function	transferase activity	0.0332	GNPNAT1|EFNB2|MDM2|KMT2C|RNF167|SETD9|AGL|POGLUT1|MELK|DPY19L1|COQ2|CAMKK2|SPHK1|STK25|RNF166|MGAT4B|TRIO|KAT5|DMPK|GFPT1|PIGN|PRDM10|RNF121|PCMT1|CDK19|CCND3|NFS1|EHMT2|MYBBP1A|GART|FBXO25|STT3A|POLM|MGST1|KAT6A|MAP2K7|PRPS2|NEDD4L|A4GALT|LTBP1|SETD2|ULK3|PPIP5K1|PARP14|BRCA1|CSNK1A1|MIB2|IKBKB|TJP2|RNF111|PARP6|METTL8|ST3GAL6|MAP3K14|NTMT1	299|189|78|196|286|314|259|241|77|249|169|80|293|76|277|101|394|385|334|177|315|347|359|386|335|232|115|392|248|278|239|164|104|74|208|183|124|350|142|192|317|362|231|327|309|260|255|306|245|380|297|264|341|160|147	GO.0016740
95	7	GO Process	Golgi organization	0.0347	STX17|TMED2|COG4|STK25|PDCD10|YWHAZ|CSNK1A1	275|298|377|76|82|132|260	GO.0007030
222	11	GO Process	cellular response to oxidative stress	0.035	SIRT1|MDM2|MELK|CAMKK2|STK25|ATP13A2|PRR5L|PDCD10|MGST1|RELA|PYCR1	73|78|77|80|76|79|75|82|74|81|72	GO.0034599
1465	39	GO Process	regulation of phosphorylation	0.035	SIRT1|NOTCH2|IPO5|ERP29|RBL2|TIMP2|STAT3|NBN|NCOR1|RQCD1|DUSP6|CCNL1|ADAM17|MADD|CAMKK2|SPHK1|STK25|ATF3|CTNNB1|NF2|FN1|ACTB|GADD45A|CCND3|KCTD20|PRR5L|TAB3|PDCD10|ELP4|MAP2K7|DDX3X|ITGA6|PARP14|SNX25|IKBKB|AMBRA1|ZNF268|FKBP8|MAP3K14	73|199|233|204|131|302|256|227|282|159|287|381|212|206|80|293|76|360|246|162|330|389|332|232|112|75|163|82|252|183|154|125|327|267|306|119|339|203|160	GO.0042325
2668	62	GO Process	regulation of protein metabolic process	0.0365	SIRT1|PLAT|NOTCH2|MDM2|IPO5|ERP29|TIMP2|STAT3|NBN|NCOR1|RQCD1|DUSP6|CCNL1|ITGA2|ADAM17|MADD|CAMKK2|SPHK1|STK25|RNF166|ATP13A2|KAT5|ATF3|CTNNB1|NF2|DMPK|FN1|PTBP1|ACTB|IFI16|GADD45A|DHCR24|CCND3|HDAC8|UQCC1|PRR5L|TAB3|RHBDD1|PDCD10|BCL2L11|ELP4|DDX39B|MAP2K7|DDX3X|NEDD4L|PAXIP1|RELA|CCBE1|HERPUD1|SERPINA1|PARP14|BRCA1|CSNK1A1|SNX25|IKBKB|CELF1|ZNF268|RNF111|CLN3|FKBP8|YTHDF3|MAP3K14	73|238|199|78|233|204|302|256|227|282|159|287|381|139|212|206|80|293|76|277|79|385|360|246|162|334|330|149|389|113|332|173|232|118|180|75|163|181|82|188|252|365|183|154|350|356|81|379|307|316|327|309|260|267|306|153|339|380|116|203|261|160	GO.0051246
830	26	GO Function	regulatory region nucleic acid binding	0.0375	SIRT1|NR3C1|ELF1|STAT3|CCAR1|NCOR1|MBNL1|ELMSAN1|MITF|NFATC3|E2F7|ZBTB16|ATF3|ZBTB14|ZEB1|IFI16|GADD45A|HIVEP3|USP3|MYBBP1A|RELA|ZNF746|SMARCA4|NFIC|BRCA1|NKRF	73|236|130|256|388|282|378|111|217|329|107|179|360|182|281|113|332|340|219|248|81|109|326|247|309|304	GO.0001067
6066	122	GO Function	ion binding	0.0375	SIRT1|ZFP64|GSS|NR3C1|RARS|VPS4B|RHOQ|ZNF331|NOTCH2|MDM2|KMT2C|RNF167|TIMP2|DGCR8|LIG1|PHRF1|DNPEP|NGLY1|MBNL1|DDAH1|KPNB1|ITGA2|MELK|ZNF561|GTPBP2|MLLT10|DST|SNED1|ADAM17|CAMKK2|SPHK1|HKR1|PITPNA|MPI|STK25|RNF166|ATP13A2|ZNF571|ZBTB16|MGAT4B|TRIO|KAT5|TPM4|DMPK|FN1|VAT1|UBA5|ZBTB14|ACTB|PRDM10|GATAD2A|ZEB1|RNF121|MACF1|DARS2|KDM5B|S100A16|CDK19|EFHC1|DHCR24|HIVEP3|HDAC8|RCC1|NFS1|ZDBF2|CUTA|EHMT…	73|165|258|236|303|123|276|244|199|78|196|286|302|145|221|237|114|152|378|129|200|139|77|223|370|325|140|156|212|80|293|355|391|240|76|277|79|242|179|101|394|385|220|334|330|336|197|182|389|347|251|281|359|357|137|158|343|335|127|173|340|118|383|115|387|358|392|280|163|291|219|278|164|375|272|104|135|365|74|354|148|208|183|124|266|154|81|192|317|125|109|326|362|105|231|172|254|379|100|327|309|260…	GO.0043167
747	24	GO Function	sequence-specific double-stranded DNA binding	0.0381	SIRT1|ORC6|NR3C1|ELF1|STAT3|CCAR1|MITF|NFATC3|E2F7|ZBTB16|ATF3|ZBTB14|ZEB1|KDM5B|IFI16|GADD45A|USP3|MYBBP1A|RELA|ZNF746|SMARCA4|NFIC|DDX11|NKRF	73|187|236|130|256|388|217|329|107|179|360|182|281|158|113|332|219|248|81|109|326|247|376|304	GO.1990837
800	25	GO Function	zinc ion binding	0.0402	NR3C1|ZNF331|MDM2|RNF167|TIMP2|DNPEP|KPNB1|MPI|ATP13A2|VAT1|GATAD2A|ZEB1|KDM5B|ZDBF2|EHMT2|USP3|KAT6A|ZSWIM8|ERAP2|BRCA1|MIB2|KDM2A|CPM|TRIM16|CLIP1	236|244|78|286|302|114|200|240|79|336|251|281|158|387|392|219|208|266|105|309|255|222|155|361|213	GO.0008270
5382	110	GO Function	organic cyclic compound binding	0.0402	SIRT1|ZFP64|GSS|ORC6|PUS3|NR3C1|RARS|VPS4B|RHOQ|ELF1|ZNF331|MDM2|RBL2|KMT2C|DGCR8|LIG1|STAT3|NBN|CCAR1|REXO2|NCOR1|MBNL1|ELMSAN1|MITF|MELK|NFATC3|ZNF561|GTPBP2|RFXANK|MLLT10|CTBP2|CAMKK2|SPHK1|HKR1|ARID1A|E2F7|STK25|ATP13A2|ZNF571|ENOX2|ZBTB16|TRIO|ATF3|DMPK|UBA5|PTBP1|ZBTB14|MCRS1|ACTB|PRDM10|GATAD2A|ZEB1|DARS2|KDM5B|IFI16|CDK19|GADD45A|RAVER2|DHCR24|HIVEP3|RCC1|NFS1|ZDBF2|HIST1H2AC|KIF24|USP3|M…	73|165|258|187|224|236|303|123|276|130|244|78|131|196|145|221|256|227|388|134|282|378|111|217|77|329|223|370|174|325|353|80|293|355|133|107|76|79|242|117|179|394|360|334|197|149|182|257|389|347|251|281|137|158|113|335|332|384|173|340|383|115|387|225|291|219|248|278|269|375|272|295|104|135|365|354|148|208|183|124|154|349|81|109|326|247|362|231|172|128|184|100|327|309|260|306|222|153|376|304|339|32…	GO.0097159
80	6	GO Component	transcriptional repressor complex	0.041	SIRT1|NCOR1|CTBP2|ZBTB16|GATAD2A|N4BP2L2	73|282|353|179|251|308	GO.0017053
340	14	GO Process	positive regulation of protein serine/threonine kinase activity	0.0421	SIRT1|ERP29|DUSP6|CCNL1|ADAM17|MADD|STK25|GADD45A|CCND3|TAB3|PDCD10|MAP2K7|DDX3X|MAP3K14	73|204|287|381|212|206|76|332|232|163|82|183|154|160	GO.0071902
4792	98	GO Component	protein-containing complex	0.0426	SIRT1|ORC6|BLOC1S6|NR3C1|RARS|AFTPH|NOTCH2|MDM2|STX17|IPO5|AP4E1|RBL2|KMT2C|DGCR8|STAM2|STAT3|NBN|HNRNPH3|NCOR1|RQCD1|MBNL1|ITGB6|ELMSAN1|KPNB1|AGL|MITF|CCNL1|ITGA2|MLLT10|RPL13|INTS6|CTBP2|COG4|ARID1A|E2F7|HPS1|ZBTB16|KAT5|ATF3|CTNNB1|IPO4|FN1|MCRS1|ACTB|AP1B1|WDR37|GATAD2A|MAP2|ZEB1|PEX11B|CCND3|HDAC8|RCC1|HIST1H2AC|PRR5L|KIF24|USP3|MYBBP1A|FBXO25|SACM1L|STT3A|BCL2L11|ADCY7|PBRM1|ELP4|DDX39B|KA…	73|187|345|236|303|285|199|78|275|233|311|131|196|145|201|256|227|279|282|159|378|143|111|200|259|217|381|139|325|265|319|353|377|133|107|176|179|385|360|246|234|330|257|389|372|294|251|344|281|352|232|118|383|225|75|291|219|248|239|374|164|188|272|295|252|365|208|108|124|308|154|349|356|81|192|125|312|326|172|379|307|253|309|333|260|255|306|369|153|186|195|210|320|380|346|203|213|214	GO.0032991
197	11	Reactome Pathways	Signaling by NOTCH	0.0429	NOTCH2|TMED2|NCOR1|POGLUT1|ADAM17|HDAC8|HIST1H2AC|YWHAZ|MIB2|NUMB|ST3GAL6	199|298|282|241|212|118|225|132|255|126|341	HSA-157118
187	9	UniProt Keywords	Epilepsy	0.044	ARHGEF9|DENND5A|UBA5|PIGN|VPS13A|SLC35A3|SLC9A6|EFHC1|DIAPH1	284|228|197|315|138|106|211|127|170	KW-0887
2	2	GO Process	globoside metabolic process	0.0441	A4GALT|CLN3	142|116	GO.0001575
4143	88	GO Process	regulation of macromolecule biosynthetic process	0.0441	SIRT1|ZFP64|NR3C1|RHOQ|ELF1|ZNF331|NOTCH2|MDM2|RBL2|KMT2C|STAT3|NBN|CCAR1|NCOR1|RQCD1|ELMSAN1|MITF|CCNL1|ITGA2|NFATC3|ZNF561|RFXANK|MLLT10|CTBP2|CAMKK2|SPHK1|HKR1|ARID1A|E2F7|ZNF571|ZBTB16|KAT5|ATF3|CTNNB1|ZBTB14|MCRS1|PRDM10|GATAD2A|ZEB1|KDM5B|IFI16|PBXIP1|HIVEP3|CCND3|HDAC8|UQCC1|EHMT2|HIST1H2AC|TAB3|USP3|MYBBP1A|PSMC3IP|ACTN1|PBRM1|ELP4|DDX39B|KAT6A|ASCC2|MAP2K7|N4BP2L2|DDX3X|NEDD4L|PAXIP1|REL…	73|165|236|276|130|244|199|78|131|196|256|227|388|282|159|111|217|381|139|329|223|174|325|353|80|293|355|133|107|242|179|385|360|246|182|257|347|251|281|158|113|121|340|232|118|180|392|225|163|219|248|269|375|295|252|365|208|108|183|308|154|350|356|81|317|125|235|109|326|247|184|253|327|309|306|222|153|376|304|339|320|103|380|361|99|229|203|261	GO.0010556
2	2	GO Process	intrinsic apoptotic signaling pathway in response to hydrogen peroxide	0.0441	STK25|PDCD10	76|82	GO.0036481
999	29	GO Process	chromosome organization	0.0441	SIRT1|NR3C1|VPS4B|RBL2|KMT2C|NBN|NCOR1|KPNB1|ARID1A|KAT5|CTNNB1|IPO4|MCRS1|KDM5B|HDAC8|EHMT2|HIST1H2AC|USP3|PBRM1|KAT6A|DDX3X|PAXIP1|SETD2|SMARCA4|KDM2A|DDX11|USP36|TRIM16|NTMT1	73|236|123|131|196|227|282|200|133|385|246|234|257|158|118|392|225|219|295|208|154|356|317|326|222|376|157|361|147	GO.0051276
953	28	GO Process	negative regulation of cell death	0.0441	SIRT1|VPS4B|NOTCH2|MDM2|STAT3|MITF|SPHK1|ATP13A2|CTNNB1|CLDN7|DHCR24|RHBDD1|PDCD10|YWHAZ|DDX3X|RELA|PYCR1|ITGA6|PPT1|HERPUD1|BRCA1|IKBKB|AMBRA1|DDIAS|ZNF268|MEIS3|CLN3|FKBP8	73|123|199|78|256|217|293|79|246|363|173|181|82|132|154|81|72|125|322|307|309|306|119|331|339|103|116|203	GO.0060548
73	6	GO Process	signal transduction involved in DNA damage checkpoint	0.0441	MDM2|RBL2|RQCD1|E2F7|GADD45A|BRCA1	78|131|159|107|332|309	GO.0072422
1493	39	GO Process	positive regulation of signal transduction	0.0442	SIRT1|FERMT1|NOTCH2|ERP29|TIMP2|STAT3|RQCD1|DUSP6|POGLUT1|ADAM17|MADD|CTBP2|SPHK1|STK25|ATF3|CTNNB1|PTBP1|MACF1|GADD45A|PRR5L|TAB3|PDCD10|BCL2L11|YWHAZ|SLC38A9|MAP2K7|DDX3X|RELA|SMARCA4|ULK3|CCBE1|PARP14|IKBKB|ZNF268|MEIS3|RNF111|TRIM16|FKBP8|MAP3K14	73|324|199|204|302|256|159|287|241|212|206|353|293|76|360|246|149|357|332|75|163|82|188|132|185|183|154|81|326|362|379|327|306|339|103|380|361|203|160	GO.0009967
1747	44	GO Process	regulation of protein modification process	0.0442	SIRT1|NOTCH2|IPO5|ERP29|TIMP2|STAT3|NBN|NCOR1|RQCD1|DUSP6|CCNL1|ADAM17|MADD|CAMKK2|SPHK1|STK25|KAT5|ATF3|CTNNB1|NF2|DMPK|FN1|PTBP1|ACTB|GADD45A|CCND3|HDAC8|PRR5L|TAB3|PDCD10|ELP4|MAP2K7|DDX3X|PAXIP1|RELA|HERPUD1|PARP14|BRCA1|SNX25|IKBKB|ZNF268|RNF111|FKBP8|MAP3K14	73|199|233|204|302|256|227|282|159|287|381|212|206|80|293|76|385|360|246|162|334|330|149|389|332|232|118|75|163|82|252|183|154|356|81|307|327|309|267|306|339|380|203|160	GO.0031399
1052	30	GO Process	positive regulation of phosphate metabolic process	0.0442	SIRT1|NOTCH2|ERP29|TIMP2|STAT3|NBN|RQCD1|DUSP6|CCNL1|ITGA2|ADAM17|MADD|CAMKK2|SPHK1|STK25|CTNNB1|PTBP1|GADD45A|CCND3|KCTD20|PRR5L|TAB3|PDCD10|MAP2K7|DDX3X|ITGA6|PARP14|AMBRA1|ZNF268|MAP3K14	73|199|204|302|256|227|159|287|381|139|212|206|80|293|76|246|149|332|232|112|75|163|82|183|154|125|327|119|339|160	GO.0045937
684	22	GO Process	regulation of cell cycle process	0.0447	VPS4B|MDM2|RBL2|NBN|RQCD1|ADAM17|E2F7|RANBP3|CTNNB1|GADD45A|HDAC8|RCC1|EHMT2|CEP78|MYBBP1A|DDX3X|PAXIP1|SETD2|BRCA1|DDX11|KLHL13|ZNF268	123|78|131|227|159|212|107|262|246|332|118|383|392|338|248|154|356|317|309|376|195|339	GO.0010564
1104	31	GO Process	positive regulation of transcription by RNA polymerase II	0.0452	SIRT1|NR3C1|RHOQ|ELF1|STAT3|MITF|CCNL1|NFATC3|RFXANK|MLLT10|CTBP2|E2F7|KAT5|ATF3|CTNNB1|ZEB1|IFI16|DDX3X|PAXIP1|RELA|ITGA6|ZNF746|SMARCA4|NFIC|CAMTA2|BRCA1|IKBKB|NKRF|ZNF268|MEIS3|RNF111	73|236|276|130|256|217|381|329|174|325|353|107|385|360|246|281|113|154|356|81|125|109|326|247|184|309|306|304|339|103|380	GO.0045944
144	8	GO Component	cell-substrate junction	0.0455	FERMT1|REXO2|ITGB6|ITGA2|DST|ACTN1|ITGA6|LPP	324|134|143|139|140|375|125|193	GO.0030055
103	7	GO Process	regulation of transforming growth factor beta receptor signaling pathway	0.0458	SIRT1|FERMT1|ADAM17|ZEB1|LTBP1|SNX25|RNF111	73|324|212|281|192|267|380	GO.0017015
388	15	GO Process	regulation of apoptotic signaling pathway	0.0458	SIRT1|MDM2|ERP29|MADD|ATF3|CTNNB1|BCL2L11|YWHAZ|DDX3X|RELA|ITGA6|HERPUD1|BRCA1|DDIAS|MEIS3	73|78|204|206|360|246|188|132|154|81|125|307|309|331|103	GO.2001233
4050	86	GO Process	regulation of cellular macromolecule biosynthetic process	0.0461	SIRT1|ZFP64|NR3C1|RHOQ|ELF1|ZNF331|NOTCH2|MDM2|RBL2|KMT2C|STAT3|NBN|CCAR1|NCOR1|RQCD1|ELMSAN1|MITF|CCNL1|ITGA2|NFATC3|ZNF561|RFXANK|MLLT10|CTBP2|CAMKK2|SPHK1|HKR1|ARID1A|E2F7|ZNF571|ZBTB16|KAT5|ATF3|CTNNB1|ZBTB14|MCRS1|PRDM10|GATAD2A|ZEB1|KDM5B|IFI16|PBXIP1|HIVEP3|CCND3|HDAC8|UQCC1|EHMT2|HIST1H2AC|TAB3|USP3|MYBBP1A|PBRM1|ELP4|DDX39B|KAT6A|ASCC2|MAP2K7|N4BP2L2|DDX3X|NEDD4L|PAXIP1|RELA|SETD2|ITGA6|…	73|165|236|276|130|244|199|78|131|196|256|227|388|282|159|111|217|381|139|329|223|174|325|353|80|293|355|133|107|242|179|385|360|246|182|257|347|251|281|158|113|121|340|232|118|180|392|225|163|219|248|295|252|365|208|108|183|308|154|350|356|81|317|125|235|109|326|247|184|253|327|309|306|222|153|376|304|339|320|103|380|361|99|229|203|261	GO.2000112
950	27	GO Component	chromosome	0.0462	SIRT1|ORC6|STAT3|NBN|NCOR1|ARID1A|KAT5|CTNNB1|IPO4|MCRS1|GATAD2A|HDAC8|RCC1|EHMT2|HIST1H2AC|USP3|UVSSA|PBRM1|KAT6A|PAXIP1|RELA|SETD2|SMARCA4|BRCA1|CSNK1A1|DDX11|CLIP1	73|187|256|227|282|133|385|246|234|257|251|118|383|392|225|219|167|295|208|356|81|317|326|309|260|376|213	GO.0005694
252	11	GO Component	adherens junction	0.0462	FERMT1|REXO2|ITGB6|ITGA2|CTNNB1|NF2|ACTN1|ITGA6|CD200|TJP2|LPP	324|134|143|139|246|162|375|125|318|245|193	GO.0005912
1657	42	GO Process	regulation of phosphate metabolic process	0.0473	SIRT1|NOTCH2|IPO5|ERP29|RBL2|TIMP2|STAT3|NBN|NCOR1|RQCD1|DUSP6|CCNL1|ITGA2|ADAM17|MADD|CAMKK2|SPHK1|STK25|ATF3|CTNNB1|NF2|DMPK|FN1|PTBP1|ACTB|GADD45A|CCND3|KCTD20|PRR5L|TAB3|PDCD10|ELP4|MAP2K7|DDX3X|ITGA6|PARP14|SNX25|IKBKB|AMBRA1|ZNF268|FKBP8|MAP3K14	73|199|233|204|131|302|256|227|282|159|287|381|139|212|206|80|293|76|360|246|162|334|330|149|389|332|232|112|75|163|82|252|183|154|125|327|267|306|119|339|203|160	GO.0019220
3661	79	GO Process	regulation of transcription, DNA-templated	0.048	SIRT1|ZFP64|NR3C1|RHOQ|ELF1|ZNF331|NOTCH2|MDM2|RBL2|KMT2C|STAT3|CCAR1|NCOR1|RQCD1|ELMSAN1|MITF|CCNL1|NFATC3|ZNF561|RFXANK|MLLT10|CTBP2|CAMKK2|SPHK1|HKR1|ARID1A|E2F7|ZNF571|ZBTB16|KAT5|ATF3|CTNNB1|ZBTB14|MCRS1|PRDM10|GATAD2A|ZEB1|KDM5B|IFI16|PBXIP1|HIVEP3|CCND3|HDAC8|EHMT2|HIST1H2AC|TAB3|USP3|MYBBP1A|PBRM1|ELP4|DDX39B|KAT6A|ASCC2|N4BP2L2|DDX3X|NEDD4L|PAXIP1|RELA|SETD2|ITGA6|BZW1|ZNF746|SMARCA4|NFI…	73|165|236|276|130|244|199|78|131|196|256|388|282|159|111|217|381|329|223|174|325|353|80|293|355|133|107|242|179|385|360|246|182|257|347|251|281|158|113|121|340|232|118|392|225|163|219|248|295|252|365|208|108|308|154|350|356|81|317|125|235|109|326|247|184|253|327|309|306|222|376|304|339|103|380|361|99|229|203	GO.0006355
5281	107	GO Process	organonitrogen compound metabolic process	0.0484	SIRT1|GSS|PLAT|MANBA|RARS|MOGS|SLC19A2|VPS4B|RHOQ|EFNB2|UROD|MDM2|KMT2C|RNF167|DENND3|DNPEP|DUSP6|NGLY1|DDAH1|POGLUT1|MELK|GLB1|RPL13|DPY19L1|ADAM17|CAMKK2|SPHK1|MPI|STK25|RNF166|ATP13A2|ZBTB16|MGAT4B|TRIO|KAT5|RANBP3|DMPK|FN1|UBA5|MCRS1|GFPT1|ACTB|PIGN|RNF121|DARS2|KDM5B|PCMT1|IFI16|CDK19|DHCR24|CCND3|HDAC8|NFS1|EHMT2|TAB3|USP3|GART|FBXO25|UVSSA|RHBDD1|STT3A|SLC35B2|ADCY7|MGST1|KAT6A|MAP2K7|PRPS…	73|258|238|296|303|371|337|123|276|189|230|78|196|286|122|114|287|152|129|241|77|102|265|249|212|80|293|240|76|277|79|179|101|394|385|262|334|330|197|257|177|389|315|359|137|158|386|113|335|173|232|118|115|392|163|219|278|239|167|181|164|395|272|74|208|183|124|154|350|356|81|142|72|192|317|322|368|362|105|307|316|161|327|309|273|260|255|250|306|222|245|157|195|210|155|151|198|380|116|283|361|203|…	GO.1901564
10484	191	GO Process	regulation of cellular process	0.0488	SEMA3F|RTFDC1|SIRT1|ZFP64|FERMT1|ORC6|BLOC1S6|PLAT|NR3C1|VPS4B|RHOQ|ELF1|EFNB2|ZNF331|ARHGEF9|NOTCH2|MDM2|IPO5|ERP29|RBL2|KMT2C|RNF167|TIMP2|DGCR8|STAM2|STAT3|NBN|CCAR1|NCOR1|RQCD1|DUSP6|MBNL1|ITGB6|DDAH1|SETD9|ELMSAN1|KPNB1|POGLUT1|MITF|CCNL1|ITGA2|MELK|NFATC3|ZNF561|RFXANK|TBL2|MLLT10|DST|FAM134C|ADAM17|INTS6|MADD|CTBP2|CAMKK2|SPHK1|HKR1|PITPNA|ARID1A|E2F7|STK25|RNF166|ATP13A2|DENND5A|ZNF571|ZB…	120|351|73|165|324|187|345|238|236|123|276|130|189|244|284|199|78|233|204|131|196|286|302|145|201|256|227|388|282|159|287|378|143|129|314|111|200|241|217|381|139|77|329|223|174|323|325|140|393|212|319|206|353|80|293|355|391|133|107|76|277|79|228|242|179|394|385|262|360|246|162|334|330|336|197|149|182|257|177|389|347|251|363|344|281|359|357|158|113|121|335|352|211|332|127|173|340|232|118|112|383|1…	GO.0050794

## Sheet: Data S3
Data S3. STRING network analysis for Formaldehyde-induced oxidized transcripts
HGNC Symbol	Ensembl gene ID	Degree	Average Shortest Path Length	Closeness Centrality	Clusterig Coefficient	Stress	Topological Coefficient
ACTB	9606.ENSP00000349960	31	2.51948	0.396907	0.169892	39256	0.100806
BRCA	9606.ENSP00000418960	31	2.67532	0.373786	0.176344	30232	0.111048
CTNNB1	9606.ENSP00000344456	30	2.54545	0.392857	0.195402	31156	0.11567
SMARCA4	9606.ENSP00000395654	30	2.66234	0.37561	0.271264	23756	0.125926
SIRT1	9606.ENSP00000212015	28	2.67965	0.373183	0.277778	20858	0.132479
FN1	9606.ENSP00000346839	27	2.64069	0.378689	0.159544	33214	0.101419
STAT3	9606.ENSP00000264657	26	2.67965	0.373183	0.286154	15866	0.129217
RELA	9606.ENSP00000384273	23	2.74459	0.364353	0.320158	11606	0.150778
NCOR1	9606.ENSP00000268712	22	3.1039	0.322176	0.255411	8428	0.171575
MDM2	9606.ENSP00000258149	21	2.88312	0.346847	0.304762	10102	0.162526
KAT5	9606.ENSP00000340330	19	2.87879	0.347368	0.461988	4272	0.188729
ZEB1	9606.ENSP00000354487	17	2.87013	0.348416	0.272059	13380	0.155637
ARID1A	9606.ENSP00000320485	16	2.80519	0.356481	0.366667	10554	0.172476
HNRNPC	9606.ENSP00000451291	16	2.99567	0.333815	0.241667	11614	0.13212
HIST1H2AC	9606.ENSP00000367022	15	3	0.333333	0.352381	3902	0.19127
SETD2	9606.ENSP00000386759	15	3.12121	0.320388	0.447619	2562	0.227451
EHMT2	9606.ENSP00000364678	14	3.20346	0.312162	0.472527	2110	0.232967
ACTN1	9606.ENSP00000377941	13	2.99567	0.333815	0.217949	14918	0.143956
HDAC8	9606.ENSP00000362674	13	3.2381	0.308824	0.512821	3176	0.242081
MAP2K7	9606.ENSP00000381070	13	3.01732	0.33142	0.423077	2332	0.190097
PTBP1	9606.ENSP00000349428	13	3.26407	0.306366	0.307692	4430	0.176759
YWHAZ	9606.ENSP00000379287	13	2.91342	0.343239	0.307692	6694	0.17836
BCL2L11	9606.ENSP00000376943	12	3.02597	0.330472	0.409091	3260	0.201807
GART	9606.ENSP00000371253	12	3.54978	0.281707	0.0454545	11576	0.110215
KMT2C	9606.ENSP00000262189	12	3.21645	0.310902	0.5	1274	0.239583
NOTCH2	9606.ENSP00000256646	12	2.98268	0.335269	0.19697	12258	0.167722
NR3C1	9606.ENSP00000231509	12	2.9697	0.336735	0.484848	5828	0.232143
DDX39B	9606.ENSP00000379475	11	3.31602	0.301567	0.4	3274	0.217759
KDM2A	9606.ENSP00000432786	11	3.33333	0.3	0.472727	2008	0.271012
KPNB1	9606.ENSP00000290158	11	3.26407	0.306366	0.181818	7228	0.154739
MIB2	9606.ENSP00000426103	11	3.4026	0.293893	0.309091	10306	0.181818
NHP2L1	9606.ENSP00000383949	11	3.43723	0.290932	0.290909	7458	0.208845
IPO5	9606.ENSP00000261574	10	3.329	0.30039	0.288889	6892	0.197561
ITGA6	9606.ENSP00000386896	10	3.03896	0.32906	0.333333	7444	0.176923
KAT6A	9606.ENSP00000380136	10	3.35498	0.298065	0.6	354	0.294231
RCC1	9606.ENSP00000362937	10	3.36364	0.297297	0.0888889	12710	0.152778
ATF3	9606.ENSP00000344352	9	3.01732	0.33142	0.555556	5958	0.26301
DDX3X	9606.ENSP00000382840	9	3.09524	0.323077	0.305556	6888	0.203175
NEDD4L	9606.ENSP00000383199	9	3.63636	0.275	0.472222	2404	0.25448
RPL13	9606.ENSP00000307889	9	3.04329	0.328592	0.194444	12742	0.163194
ZBTB16	9606.ENSP00000338157	9	3.35498	0.298065	0.555556	5784	0.232704
E2F7	9606.ENSP00000323246	8	3.29004	0.303947	0.25	5496	0.190909
GADD45A	9606.ENSP00000360025	8	3.07359	0.325352	0.678571	654	0.274038
IKBKB	9606.ENSP00000430684	8	3.22944	0.309651	0.321429	1966	0.235417
KDM5B	9606.ENSP00000356234	8	3.33766	0.299611	0.535714	2450	0.306818
KLHL13	9606.ENSP00000443191	8	3.94372	0.253568	0.535714	1466	0.3375
LIG1	9606.ENSP00000263274	8	3.45887	0.289111	0.214286	5314	0.199405
MBNL1	9606.ENSP00000282486	8	3.2987	0.30315	0.357143	3818	0.216346
NBN	9606.ENSP00000265433	8	3.31169	0.301961	0.535714	1070	0.291667
RNF111	9606.ENSP00000453872	8	3.48918	0.2866	0.571429	2438	0.24375
CSTF1	9606.ENSP00000217109	7	3.36797	0.296915	0.47619	2778	0.241758
ESRP1	9606.ENSP00000405738	7	3.15584	0.316872	0.238095	3676	0.197279
GATAD2A	9606.ENSP00000353463	7	3.41558	0.292776	0.666667	1096	0.332362
MITF	9606.ENSP00000295600	7	3.25108	0.30759	0.52381	518	0.290179
NF2	9606.ENSP00000344666	7	3.35498	0.298065	0.190476	3000	0.215873
PAXIP1	9606.ENSP00000384048	7	3.37662	0.296154	0.666667	200	0.337912
PBRM1	9606.ENSP00000378307	7	3.11688	0.320833	0.619048	920	0.301587
RBL2	9606.ENSP00000262133	7	3.25108	0.30759	0.238095	2908	0.254762
SERPINA1	9606.ENSP00000416066	7	3.38095	0.295775	0.285714	6436	0.210884
STX17	9606.ENSP00000259400	7	4.03896	0.247588	0.285714	5738	0.24812
UBA5	9606.ENSP00000348565	7	3.95671	0.252735	0.714286	2928	0.367347
ADAM17	9606.ENSP00000309968	6	3.21645	0.310902	0.333333	876	0.266026
ATG13	9606.ENSP00000432412	6	4.76623	0.209809	0.4	1868	0.366667
ATG9A	9606.ENSP00000386710	6	4.10823	0.243414	0.333333	5422	0.258333
CCAR1	9606.ENSP00000265872	6	3.52381	0.283784	0.4	3348	0.283333
CCND3	9606.ENSP00000362082	6	3.4026	0.293893	0.266667	1950	0.265152
CNN3	9606.ENSP00000359225	6	3.17749	0.314714	0.2	4874	0.230994
CSNK1A1	9606.ENSP00000421689	6	3.20779	0.311741	0.266667	1446	0.252874
HNRNPH3	9606.ENSP00000265866	6	3.60173	0.277644	0.666667	484	0.376344
IPO4	9606.ENSP00000346453	6	3.64069	0.274673	0.4	2218	0.275641
ITGA2	9606.ENSP00000296585	6	3.25108	0.30759	0.733333	882	0.285256
ITGB6	9606.ENSP00000283249	6	3.25108	0.30759	0.666667	1512	0.284314
MYBBP1A	9606.ENSP00000370968	6	3.25541	0.307181	0.133333	4044	0.262712
NUMB	9606.ENSP00000451300	6	3.22078	0.310484	0.4	3032	0.261905
PLAT	9606.ENSP00000220809	6	3.35065	0.29845	0.2	2950	0.216216
SPSB2	9606.ENSP00000428338	6	4.05195	0.246795	1	0	0.45614
AP1B1	9606.ENSP00000350199	5	3.8658	0.258679	0.2	3852	0.252632
CELF1	9606.ENSP00000435926	5	3.74892	0.266744	0.6	468	0.375
CLIP1	9606.ENSP00000479322	5	3.75325	0.266436	0.2	338	0.277778
CTBP2	9606.ENSP00000311825	5	3.31602	0.301567	0.4	414	0.327273
DMPK	9606.ENSP00000345997	5	3.87013	0.258389	0.2	2074	0.266667
HMHA1	9606.ENSP00000439601	5	3.98701	0.250814	0.1	7314	0.272727
PRDM10	9606.ENSP00000351686	5	3.19481	0.313008	0.2	8038	0.273077
RHOQ	9606.ENSP00000238738	5	3.38095	0.295775	0	5400	0.211765
STT3A	9606.ENSP00000376472	5	3.78355	0.264302	0.2	3074	0.245455
AMBRA1	9606.ENSP00000431926	4	4.77489	0.209429	0.833333	202	0.5
AP4E1	9606.ENSP00000261842	4	4.33333	0.230769	0.166667	1078	0.295455
ATP13A2	9606.ENSP00000327214	4	4.65801	0.214684	0.166667	6730	0.305556
BLOC1S6	9606.ENSP00000220531	4	4.03463	0.247854	0.166667	1538	0.296875
CCNL1	9606.ENSP00000295926	4	4.12554	0.242392	0.166667	1416	0.3
CDK19	9606.ENSP00000357907	4	3.47186	0.28803	0.333333	1358	0.360465
CLTCL1	9606.ENSP00000441158	4	4.33333	0.230769	0	3480	0.25
COG4	9606.ENSP00000315775	4	4.38095	0.228261	0.166667	2476	0.318182
DARS2	9606.ENSP00000355086	4	3.8355	0.260722	0	2756	0.285714
DST	9606.ENSP00000307959	4	3.93939	0.253846	0.166667	1864	0.285714
ELMSAN1	9606.ENSP00000286523	4	4.05628	0.246531	0.166667	762	0.375
GLB1	9606.ENSP00000306920	4	4.87879	0.204969	0.166667	2842	0.321429
GNPNAT1	9606.ENSP00000216410	4	4.41991	0.226249	0.166667	1660	0.288462
KIF24	9606.ENSP00000368464	4	5.30303	0.188571	0.5	1626	0.625
LPP	9606.ENSP00000482472	4	3.89177	0.256952	0	9666	0.265625
MAP3K14	9606.ENSP00000482657	4	3.61905	0.276316	0.5	106	0.341667
MELK	9606.ENSP00000298048	4	3.52381	0.283784	0.333333	1490	0.307692
MOGS	9606.ENSP00000233616	4	4.48918	0.222758	0	1358	0.25
MYL12B	9606.ENSP00000463559	4	3.27706	0.305152	0.333333	1500	0.315217
OXA1L	9606.ENSP00000483491	4	3.72294	0.268605	0	4702	0.25
PDXDC1	9606.ENSP00000379691	4	4.33333	0.230769	0	2646	0.269231
RARS	9606.ENSP00000231572	4	3.27706	0.305152	0	5350	0.297872
REXO2	9606.ENSP00000265881	4	4.20779	0.237654	0.166667	958	0.3
RPGRIP1L	9606.ENSP00000369257	4	4.32468	0.231231	0.5	6480	0.365385
RTTN	9606.ENSP00000255674	4	3.70563	0.26986	0.5	228	0.44
SACM1L	9606.ENSP00000373713	4	3.63636	0.275	0	2678	0.267241
TAB3	9606.ENSP00000368215	4	3.62771	0.275656	0.666667	40	0.387097
TIMP2	9606.ENSP00000262768	4	3.27273	0.305556	0.333333	1670	0.29878
TMED2	9606.ENSP00000262225	4	3.64502	0.274347	0.333333	4396	0.29
TPM4	9606.ENSP00000345230	4	3.31602	0.301567	0.5	426	0.3375
UROD	9606.ENSP00000246337	4	3.82251	0.261608	0	2804	0.283333
XRCC4	9606.ENSP00000421491	4	3.60606	0.277311	0.666667	1374	0.35
ARHGEF9	9606.ENSP00000253401	3	4.15152	0.240876	0	1894	0.333333
BIVM-ERCC5	9606.ENSP00000473384	3	4.00866	0.24946	0.333333	948	0.368421
CEP78	9606.ENSP00000365782	3	5.30736	0.188418	1	0	0.733333
CLDN7	9606.ENSP00000353475	3	3.68398	0.271445	0.333333	302	0.412698
CLN3	9606.ENSP00000454229	3	5.28571	0.189189	0.333333	242	0.428571
COQ2	9606.ENSP00000310873	3	4.68398	0.213494	0	604	0.466667
DIAPH1	9606.ENSP00000381565	3	3.42424	0.292035	0	706	0.361905
DUSP6	9606.ENSP00000279488	3	3.39827	0.294268	0.666667	26	0.514493
EFNB2	9606.ENSP00000245323	3	3.5671	0.28034	0.333333	3078	0.355556
ELP2	9606.ENSP00000414851	3	3.5368	0.282742	0	2670	0.333333
FRMD8	9606.ENSP00000319726	3	4.06926	0.245745	0	472	0.354167
GFPT1	9606.ENSP00000349860	3	4.329	0.231	0.333333	1018	0.375
GTPBP2	9606.ENSP00000303997	3	3.51082	0.284834	1	0	0.460784
HERPUD1	9606.ENSP00000409555	3	3.72294	0.268605	0	5782	0.366667
HSD17B4	9606.ENSP00000420914	3	3.4329	0.291299	0.333333	1704	0.439024
IFI16	9606.ENSP00000357113	3	3.44156	0.290566	0.333333	1434	0.422222
INPP4B	9606.ENSP00000425487	3	3.49784	0.285891	0	470	0.409091
KCTD20	9606.ENSP00000362836	3	4.4632	0.224054	0	1756	0.333333
MACF1	9606.ENSP00000354573	3	3.44589	0.290201	0.333333	438	0.37037
MANBA	9606.ENSP00000226578	3	5.27706	0.1895	0	308	0.333333
MCRS1	9606.ENSP00000349640	3	3.29004	0.303947	1	0	0.522876
METTL8	9606.ENSP00000480056	3	3.5974	0.277978	0	442	0.346154
MGAT4B	9606.ENSP00000338487	3	4.11255	0.243158	0.333333	506	0.395833
MGST1	9606.ENSP00000379512	3	4.62338	0.216292	0	3690	0.333333
MPI	9606.ENSP00000318318	3	4.91342	0.203524	0.333333	164	0.416667
PAN2	9606.ENSP00000401721	3	3.58442	0.278986	0	4066	0.333333
PHRF1	9606.ENSP00000264555	3	4.11255	0.243158	1	0	0.5625
PPT1	9606.ENSP00000394863	3	4.5974	0.217514	0.333333	1756	0.416667
RAVER2	9606.ENSP00000360112	3	3.83983	0.260428	1	0	0.566667
SLC39A14	9606.ENSP00000352779	3	5.63636	0.177419	0.333333	3520	0.466667
SLC4A11	9606.ENSP00000369399	3	3.83117	0.261017	0	1516	0.351852
ST3GAL6	9606.ENSP00000480884	3	3.75325	0.266436	0	1282	0.350877
STK25	9606.ENSP00000325748	3	3.88745	0.257238	0	1772	0.333333
TCTN3	9606.ENSP00000483364	3	5.30736	0.188418	1	0	0.733333
TJP2	9606.ENSP00000438262	3	3.45022	0.289837	0	3518	0.354167
TRIO	9606.ENSP00000339299	3	3.83983	0.260428	0	1168	0.333333
ULK3	9606.ENSP00000400312	3	5.08658	0.196596	1	0	0.666667
VPS13A	9606.ENSP00000353422	3	3.44156	0.290566	0	1648	0.333333
VPS4B	9606.ENSP00000238497	3	4.03463	0.247854	0.333333	172	0.488889
ACP2	9606.ENSP00000256997	2	4.54545	0.22	0	6	0.5
ADCY7	9606.ENSP00000378187	2	3.52381	0.283784	0	136	0.516667
AFTPH	9606.ENSP00000238855	2	4.7619	0.21	0	158	0.5
AGL	9606.ENSP00000294724	2	4.71429	0.212121	0	106	0.5
ARPC1B	9606.ENSP00000389631	2	3.45022	0.289837	0	2572	0.515152
CAMKK2	9606.ENSP00000312741	2	3.66234	0.27305	0	26	0.589286
CLIP4	9606.ENSP00000327009	2	4.75325	0.210383	1	0	0.642857
DGCR8	9606.ENSP00000263209	2	3.78788	0.264	0	32	0.578947
DNPEP	9606.ENSP00000273075	2	4.88745	0.204606	0	310	0.5
ELP4	9606.ENSP00000379267	2	3.97403	0.251634	0	438	0.5
EPG5	9606.ENSP00000282041	2	5.02165	0.199138	1	0	0.722222
FBXO25	9606.ENSP00000372274	2	4.8355	0.206804	0	1636	0.5
HPS1	9606.ENSP00000326649	2	4.24675	0.235474	0	198	0.545455
ITGBL1	9606.ENSP00000365351	2	4.0303	0.24812	1	0	0.8
LTBP1	9606.ENSP00000386043	2	3.57576	0.279661	1	0	0.586207
MAP2	9606.ENSP00000353508	2	3.41558	0.292776	1	0	0.611111
MLLT10	9606.ENSP00000307411	2	3.49784	0.285891	0	68	0.542857
NAV2	9606.ENSP00000379396	2	3.98268	0.251087	0	278	0.5
NFATC3	9606.ENSP00000300659	2	3.83983	0.260428	0	24	0.5
NFIC	9606.ENSP00000396843	2	3.55411	0.281364	0	98	0.530303
NKRF	9606.ENSP00000442308	2	3.57143	0.28	0	72	0.535714
ORC6	9606.ENSP00000219097	2	4.4329	0.225586	0	92	0.5
PLCB4	9606.ENSP00000367762	2	4.52814	0.220841	0	36	0.5
POLM	9606.ENSP00000379174	2	4.45022	0.224708	1	0	0.75
PPL	9606.ENSP00000340510	2	4.22944	0.236438	0	152	0.5
RANBP3	9606.ENSP00000341483	2	3.36797	0.296915	0	1764	0.5
RHBDD1	9606.ENSP00000375914	2	3.84848	0.259843	0	3268	0.5
RQCD1	9606.ENSP00000273064	2	4.57143	0.21875	0	1402	0.5
SEMA3F	9606.ENSP00000002829	2	3.60606	0.277311	1	0	0.535714
SLC35A3	9606.ENSP00000359172	2	4.5368	0.22042	0	1450	0.5
SLC39A1	9606.ENSP00000357612	2	6.62771	0.150882	1	0	0.833333
SLC39A11	9606.ENSP00000445829	2	6.62771	0.150882	1	0	0.833333
SNED1	9606.ENSP00000308893	2	3.99567	0.250271	0	124	0.5
TBL2	9606.ENSP00000307260	2	4.45887	0.224272	0	180	0.571429
TGFBI	9606.ENSP00000416330	2	3.61039	0.276978	0	478	0.518519
USP3	9606.ENSP00000369681	2	3.62338	0.275986	1	0	0.621622
UVSSA	9606.ENSP00000374501	2	4.2987	0.232628	1	0	0.611111
VAT1	9606.ENSP00000347872	2	4.93506	0.202632	1	0	0.642857
YTHDF3	9606.ENSP00000478490	2	3.89177	0.256952	0	156	0.5
A4GALT	9606.ENSP00000384794	1	5.87446	0.170228	0	0	0
ASRGL1	9606.ENSP00000400057	1	5.329	0.187652	0	0	0
ATP13A3	9606.ENSP00000416508	1	4.88745	0.204606	0	0	0
DDAH1	9606.ENSP00000284031	1	4.83117	0.206989	0	0	0
DDIAS	9606.ENSP00000435421	1	3.99134	0.250542	0	0	0
DGCR2	9606.ENSP00000263196	1	5.329	0.187652	0	0	0
DPY19L1	9606.ENSP00000308695	1	1	1	0	0	0
EML3	9606.ENSP00000378254	1	4.63636	0.215686	0	0	0
ENOX2	9606.ENSP00000337146	1	6.2987	0.158763	0	0	0
FAM134C	9606.ENSP00000309432	1	1	1	0	0	0
FERMT1	9606.ENSP00000217289	1	4.24675	0.235474	0	0	0
FKBP8	9606.ENSP00000476767	1	4.03896	0.247588	0	0	0
GSS	9606.ENSP00000216951	1	5.61905	0.177966	0	0	0
HIVEP3	9606.ENSP00000361664	1	3.96537	0.252183	0	0	0
MTHFD1L	9606.ENSP00000478253	1	4.54545	0.22	0	0	0
N4BP2L2	9606.ENSP00000382328	1	5.45887	0.183188	0	0	0
NTMT1	9606.ENSP00000483489	1	4.35931	0.229394	0	0	0
PARP14	9606.ENSP00000418194	1	1	1	0	0	0
PARP6	9606.ENSP00000456348	1	1	1	0	0	0
PDCD10	9606.ENSP00000376506	1	4.88312	0.204787	0	0	0
PEX11B	9606.ENSP00000358312	1	4.42857	0.225806	0	0	0
POGLUT1	9606.ENSP00000295588	1	3.97835	0.25136	0	0	0
PRPS2	9606.ENSP00000381504	1	4.54545	0.22	0	0	0
PSMC3IP	9606.ENSP00000377384	1	3.671	0.272406	0	0	0
PUS3	9606.ENSP00000227474	1	4.93506	0.202632	0	0	0
PYCR1	9606.ENSP00000384949	1	4.33333	0.230769	0	0	0
RCL1	9606.ENSP00000371169	1	4.4329	0.225586	0	0	0
RTFDC1	9606.ENSP00000023939	1	4.36364	0.229167	0	0	0
SAMD9L	9606.ENSP00000326247	1	4.43723	0.225366	0	0	0
SLC35B2	9606.ENSP00000377401	1	5.53247	0.180751	0	0	0
SLC38A9	9606.ENSP00000380074	1	5.7619	0.173554	0	0	0
SLC9A6	9606.ENSP00000359729	1	5.37662	0.18599	0	0	0
SPHK1	9606.ENSP00000313681	1	3.67532	0.272085	0	0	0
SPIN3	9606.ENSP00000364054	1	5.14719	0.194281	0	0	0
STAM2	9606.ENSP00000263904	1	5.329	0.187652	0	0	0
TMEM258	9606.ENSP00000443216	1	4.77922	0.209239	0	0	0
TRIM16	9606.ENSP00000463188	1	5.5671	0.179627	0	0	0
UQCC1	9606.ENSP00000363506	1	4.71861	0.211927	0	0	0
YIPF1	9606.ENSP00000072644	1	5.83117	0.171492	0	0	0
ZFP64	9606.ENSP00000216923	1	4.43723	0.225366	0	0	0
ZNF746	9606.ENSP00000395007	1	4.25108	0.235234	0	0	0
AKAP2	9606.ENSP00000404782	0	0	0	0	0	0
ASCC2	9606.ENSP00000380877	0	0	0	0	0	0
BROX	9606.ENSP00000343742	0	0	0	0	0	0
BZW1	9606.ENSP00000394316	0	0	0	0	0	0
C9orf131	9606.ENSP00000308279	0	0	0	0	0	0
CAMTA2	9606.ENSP00000412886	0	0	0	0	0	0
CCBE1	9606.ENSP00000404464	0	0	0	0	0	0
CD200	9606.ENSP00000420298	0	0	0	0	0	0
CEP170B	9606.ENSP00000404151	0	0	0	0	0	0
COBL	9606.ENSP00000378912	0	0	0	0	0	0
CPM	9606.ENSP00000448517	0	0	0	0	0	0
CUTA	9606.ENSP00000363624	0	0	0	0	0	0
DDX11	9606.ENSP00000440402	0	0	0	0	0	0
DENND3	9606.ENSP00000262585	0	0	0	0	0	0
DENND5A	9606.ENSP00000328524	0	0	0	0	0	0
DHCR24	9606.ENSP00000360316	0	0	0	0	0	0
EFHC1	9606.ENSP00000360107	0	0	0	0	0	0
ELF1	9606.ENSP00000239882	0	0	0	0	0	0
ELMO3	9606.ENSP00000377566	0	0	0	0	0	0
ERAP2	9606.ENSP00000400376	0	0	0	0	0	0
ERP29	9606.ENSP00000261735	0	0	0	0	0	0
FAM63B	9606.ENSP00000452885	0	0	0	0	0	0
FEZ2	9606.ENSP00000368547	0	0	0	0	0	0
HKR1	9606.ENSP00000315505	0	0	0	0	0	0
IL17RE	9606.ENSP00000373325	0	0	0	0	0	0
INTS6	9606.ENSP00000310260	0	0	0	0	0	0
KIAA1324L	9606.ENSP00000413445	0	0	0	0	0	0
MADD	9606.ENSP00000310933	0	0	0	0	0	0
MEIS3	9606.ENSP00000453307	0	0	0	0	0	0
MIA2	9606.ENSP00000280082	0	0	0	0	0	0
NFS1	9606.ENSP00000363205	0	0	0	0	0	0
NGLY1	9606.ENSP00000280700	0	0	0	0	0	0
PBXIP1	9606.ENSP00000357448	0	0	0	0	0	0
PCMT1	9606.ENSP00000356354	0	0	0	0	0	0
PIGN	9606.ENSP00000350263	0	0	0	0	0	0
PITPNA	9606.ENSP00000316809	0	0	0	0	0	0
PITPNC1	9606.ENSP00000464006	0	0	0	0	0	0
PLEKHA5	9606.ENSP00000404296	0	0	0	0	0	0
PPIP5K1	9606.ENSP00000400887	0	0	0	0	0	0
PRR5L	9606.ENSP00000368144	0	0	0	0	0	0
PRRG1	9606.ENSP00000444278	0	0	0	0	0	0
PTPN21	9606.ENSP00000452414	0	0	0	0	0	0
RBM14-RBM4	9606.ENSP00000388552	0	0	0	0	0	0
REEP3	9606.ENSP00000362863	0	0	0	0	0	0
RFXANK	9606.ENSP00000305071	0	0	0	0	0	0
RMDN1	9606.ENSP00000385927	0	0	0	0	0	0
RNF121	9606.ENSP00000354571	0	0	0	0	0	0
RNF166	9606.ENSP00000326095	0	0	0	0	0	0
RNF167	9606.ENSP00000262482	0	0	0	0	0	0
S100A16	9606.ENSP00000357693	0	0	0	0	0	0
SETD9	9606.ENSP00000285947	0	0	0	0	0	0
SEZ6L2	9606.ENSP00000481917	0	0	0	0	0	0
SLC19A2	9606.ENSP00000236137	0	0	0	0	0	0
SLC7A6	9606.ENSP00000455064	0	0	0	0	0	0
SNX25	9606.ENSP00000426255	0	0	0	0	0	0
SPATA20	9606.ENSP00000006658	0	0	0	0	0	0
TCP11L1	9606.ENSP00000335595	0	0	0	0	0	0
TMEM120A	9606.ENSP00000473983	0	0	0	0	0	0
TMEM164	9606.ENSP00000361143	0	0	0	0	0	0
TMEM25	9606.ENSP00000315635	0	0	0	0	0	0
USP36	9606.ENSP00000441214	0	0	0	0	0	0
WDR37	9606.ENSP00000350954	0	0	0	0	0	0
ZBTB14	9606.ENSP00000349503	0	0	0	0	0	0
ZC3H7A	9606.ENSP00000379773	0	0	0	0	0	0
ZDBF2	9606.ENSP00000363545	0	0	0	0	0	0
ZNF268	9606.ENSP00000444412	0	0	0	0	0	0
ZNF331	9606.ENSP00000253144	0	0	0	0	0	0
ZNF561	9606.ENSP00000303915	0	0	0	0	0	0
ZNF571	9606.ENSP00000333660	0	0	0	0	0	0
ZNF83	9606.ENSP00000472619	0	0	0	0	0	0
ZNF850	9606.ENSP00000464976	0	0	0	0	0	0
ZSWIM8	9606.ENSP00000381693	0	0	0	0	0	0

## Sheet: Data S4
Data S4. Significantly upregulated transcripts upon exposure (127 transcripts)
Ensembl transcript ID	HGNC Symbol	Ensembl gene ID	Description	Log2(Fold Change)	p-value	Adjusted p-value
ENST00000643556	ABCC4	ENSG00000125257	ATP binding cassette subfamily C member 4 [Source:HGNC Symbol;Acc:HGNC:55]	9.03854	1.18343e-07	0.000164972
ENST00000643842	ABCC4	ENSG00000125257	ATP binding cassette subfamily C member 4 [Source:HGNC Symbol;Acc:HGNC:55]	8.34629	5.45164e-05	0.0179068
ENST00000368412	ADAM15	ENSG00000143537	ADAM metallopeptidase domain 15 [Source:HGNC Symbol;Acc:HGNC:193]	8.10763	2.17303e-05	0.00932286
ENST00000327753	ADGRF4	ENSG00000153294	adhesion G protein-coupled receptor F4 [Source:HGNC Symbol;Acc:HGNC:19011]	8.18358	2.60722e-05	0.0105699
ENST00000615266	ALG8	ENSG00000159063	ALG8, alpha-1,3-glucosyltransferase [Source:HGNC Symbol;Acc:HGNC:23161]	8.25504	0.000150577	0.0392595
ENST00000614878	ANKRD13B	ENSG00000198720	ankyrin repeat domain 13B [Source:HGNC Symbol;Acc:HGNC:26363]	7.91472	0.000162898	0.0413459
ENST00000511455	ANKRD13D	ENSG00000172932	ankyrin repeat domain 13D [Source:HGNC Symbol;Acc:HGNC:27880]	8.09105	1.74632e-05	0.00785341
ENST00000482687	APTX	ENSG00000137074	aprataxin [Source:HGNC Symbol;Acc:HGNC:15984]	8.83137	2.55933e-07	0.000295677
ENST00000471138	ARL13B	ENSG00000169379	ADP ribosylation factor like GTPase 13B [Source:HGNC Symbol;Acc:HGNC:25419]	8.1637	1.61999e-05	0.00748624
ENST00000460371	ARL13B	ENSG00000169379	ADP ribosylation factor like GTPase 13B [Source:HGNC Symbol;Acc:HGNC:25419]	7.63737	0.000177809	0.0442917
ENST00000538189	ARMC5	ENSG00000140691	armadillo repeat containing 5 [Source:HGNC Symbol;Acc:HGNC:25781]	7.97664	3.004e-05	0.0117028
ENST00000635944	ASAH1	ENSG00000104763	N-acylsphingosine amidohydrolase 1 [Source:HGNC Symbol;Acc:HGNC:735]	7.81065	0.000114852	0.0318743
ENST00000412061	BRCA1	ENSG00000012048	BRCA1, DNA repair associated [Source:HGNC Symbol;Acc:HGNC:1100]	8.18137	1.03419e-05	0.00534866
ENST00000475877	BRD7	ENSG00000166164	bromodomain containing 7 [Source:HGNC Symbol;Acc:HGNC:14310]	7.9556	4.30717e-05	0.0153516
ENST00000647872	C17orf51	ENSG00000212719	chromosome 17 open reading frame 51 [Source:HGNC Symbol;Acc:HGNC:27904]	7.3639	0.000144514	0.0381238
ENST00000574951	CAMTA2	ENSG00000108509	calmodulin binding transcription activator 2 [Source:HGNC Symbol;Acc:HGNC:18807]	7.81347	7.53774e-05	0.0227514
ENST00000642890	CCDC88A	ENSG00000115355	coiled-coil domain containing 88A [Source:HGNC Symbol;Acc:HGNC:25523]	8.44797	4.81129e-06	0.00280091
ENST00000618014	CCNA2	ENSG00000145386	cyclin A2 [Source:HGNC Symbol;Acc:HGNC:1578]	4.75045	3.74209e-05	0.0139127
ENST00000284617	CCSAP	ENSG00000154429	centriole, cilia and spindle associated protein [Source:HGNC Symbol;Acc:HGNC:29578]	9.2647	4.39888e-08	7.55784e-05
ENST00000530931	CD82	ENSG00000085117	CD82 molecule [Source:HGNC Symbol;Acc:HGNC:6210]	7.93354	7.21414e-05	0.022073
ENST00000410019	CDCA7	ENSG00000144354	cell division cycle associated 7 [Source:HGNC Symbol;Acc:HGNC:14628]	7.7591	9.4138e-05	0.0277881
ENST00000356195	CDCA7L	ENSG00000164649	cell division cycle associated 7 like [Source:HGNC Symbol;Acc:HGNC:30777]	7.17345	3.53899e-14	4.74274e-10
ENST00000562787	CENPT	ENSG00000102901	centromere protein T [Source:HGNC Symbol;Acc:HGNC:25787]	7.62294	0.000207114	0.0495645
ENST00000431239	CHD1L	ENSG00000131778	chromodomain helicase DNA binding protein 1 like [Source:HGNC Symbol;Acc:HGNC:1916]	8.28276	1.73004e-05	0.00783275
ENST00000394202	CNN3	ENSG00000117519	calponin 3 [Source:HGNC Symbol;Acc:HGNC:2157]	8.15481	1.28909e-05	0.00621425
ENST00000504123	CNOT6L	ENSG00000138767	CCR4-NOT transcription complex subunit 6 like [Source:HGNC Symbol;Acc:HGNC:18042]	23.2437	1.18982e-06	0.000940727
ENST00000483888	COL12A1	ENSG00000111799	collagen type XII alpha 1 chain [Source:HGNC Symbol;Acc:HGNC:2188]	8.73018	1.19333e-06	0.000940727
ENST00000311469	COQ2	ENSG00000173085	coenzyme Q2, polyprenyltransferase [Source:HGNC Symbol;Acc:HGNC:25223]	24.2463	4.03843e-07	0.000417689
ENST00000372647	CUL9	ENSG00000112659	cullin 9 [Source:HGNC Symbol;Acc:HGNC:15982]	8.90259	2.97282e-06	0.00187924
ENST00000483110	DDAH1	ENSG00000153904	dimethylarginine dimethylaminohydrolase 1 [Source:HGNC Symbol;Acc:HGNC:2715]	11.1177	7.65357e-13	7.32633e-09
ENST00000529845	DDHD2	ENSG00000085788	DDHD domain containing 2 [Source:HGNC Symbol;Acc:HGNC:29106]	8.62156	9.10987e-07	0.00077269
ENST00000575878	DDX19A	ENSG00000168872	DEAD-box helicase 19A [Source:HGNC Symbol;Acc:HGNC:25628]	9.07405	5.57526e-08	9.15344e-05
ENST00000642424	DDX3X	ENSG00000215301	DEAD-box helicase 3 X-linked [Source:HGNC Symbol;Acc:HGNC:2745]	10.2879	7.0619e-11	3.9433e-07
ENST00000400319	DIAPH3	ENSG00000139734	diaphanous related formin 3 [Source:HGNC Symbol;Acc:HGNC:15480]	8.93789	1.23101e-07	0.000164972
ENST00000442173	DOCK9	ENSG00000088387	dedicator of cytokinesis 9 [Source:HGNC Symbol;Acc:HGNC:14132]	8.88474	1.67971e-07	0.00020464
ENST00000252440	ECSIT	ENSG00000130159	ECSIT signalling integrator [Source:HGNC Symbol;Acc:HGNC:29548]	7.70866	0.000188813	0.0461745
ENST00000375528	EHMT2	ENSG00000204371	euchromatic histone lysine methyltransferase 2 [Source:HGNC Symbol;Acc:HGNC:14129]	10.0181	1.2472e-09	4.17856e-06
ENST00000358397	ESRP1	ENSG00000104413	epithelial splicing regulatory protein 1 [Source:HGNC Symbol;Acc:HGNC:25966]	9.60956	3.45248e-09	8.89771e-06
ENST00000369850	FLNA	ENSG00000196924	filamin A [Source:HGNC Symbol;Acc:HGNC:3754]	23.0171	1.51017e-06	0.001112
ENST00000615660	FNIP1	ENSG00000217128	folliculin interacting protein 1 [Source:HGNC Symbol;Acc:HGNC:29418]	7.73922	9.39653e-05	0.0277881
ENST00000592947	FSTL3	ENSG00000070404	follistatin like 3 [Source:HGNC Symbol;Acc:HGNC:3973]	7.88519	8.27347e-05	0.0247491
ENST00000634408	GATAD2B	ENSG00000143614	GATA zinc finger domain containing 2B [Source:HGNC Symbol;Acc:HGNC:30778]	7.72632	0.000103224	0.0293445
ENST00000378094	GBA2	ENSG00000070610	glucosylceramidase beta 2 [Source:HGNC Symbol;Acc:HGNC:18986]	7.87985	4.78621e-05	0.0165371
ENST00000491895	GCH1	ENSG00000131979	GTP cyclohydrolase 1 [Source:HGNC Symbol;Acc:HGNC:4193]	9.81318	1.09102e-09	3.84769e-06
ENST00000638216	GOSR2	ENSG00000108433	golgi SNAP receptor complex member 2 [Source:HGNC Symbol;Acc:HGNC:4431]	9.47247	1.42056e-07	0.000179599
ENST00000380058	GTPBP10	ENSG00000105793	GTP binding protein 10 [Source:HGNC Symbol;Acc:HGNC:25106]	8.18193	1.81003e-05	0.00803211
ENST00000307633	HARS	ENSG00000170445	histidyl-tRNA synthetase [Source:HGNC Symbol;Acc:HGNC:4816]	8.14182	1.27457e-05	0.00618878
ENST00000476241	HNRNPU	ENSG00000153187	heterogeneous nuclear ribonucleoprotein U [Source:HGNC Symbol;Acc:HGNC:5048]	8.22735	3.33588e-05	0.0125577
ENST00000612687	HYOU1	ENSG00000149428	hypoxia up-regulated 1 [Source:HGNC Symbol;Acc:HGNC:16931]	8.78224	6.44408e-07	0.000575731
ENST00000441673	INO80B-WBP1	ENSG00000274049	INO80B-WBP1 readthrough (NMD candidate) [Source:HGNC Symbol;Acc:HGNC:49199]	8.50915	1.56522e-06	0.00114001
ENST00000551736	IRAK4	ENSG00000198001	interleukin 1 receptor associated kinase 4 [Source:HGNC Symbol;Acc:HGNC:17967]	8.28323	4.98516e-05	0.0168707
ENST00000606369	IST1	ENSG00000182149	IST1, ESCRT-III associated factor [Source:HGNC Symbol;Acc:HGNC:28977]	9.13899	5.87414e-08	9.35175e-05
ENST00000510722	ITGA2	ENSG00000164171	integrin subunit alpha 2 [Source:HGNC Symbol;Acc:HGNC:6137]	8.92171	5.32384e-07	0.000495464
ENST00000554280	KLC1	ENSG00000126214	kinesin light chain 1 [Source:HGNC Symbol;Acc:HGNC:6387]	8.22651	4.97946e-05	0.0168707
ENST00000649699	KMT2A	ENSG00000118058	lysine methyltransferase 2A [Source:HGNC Symbol;Acc:HGNC:7132]	10.6152	3.31238e-12	2.77441e-08
ENST00000613538	LEPROT	ENSG00000213625	leptin receptor overlapping transcript [Source:HGNC Symbol;Acc:HGNC:29477]	7.99181	2.7799e-05	0.0110877
ENST00000527974	LGALS8	ENSG00000116977	galectin 8 [Source:HGNC Symbol;Acc:HGNC:6569]	8.58844	3.30243e-06	0.00204894
ENST00000594759	LIG1	ENSG00000105486	DNA ligase 1 [Source:HGNC Symbol;Acc:HGNC:6598]	9.23686	2.57785e-08	4.54563e-05
ENST00000340552	LIMK2	ENSG00000182541	LIM domain kinase 2 [Source:HGNC Symbol;Acc:HGNC:6614]	8.75647	3.96924e-07	0.000417689
ENST00000339430	LITAF	ENSG00000189067	lipopolysaccharide induced TNF factor [Source:HGNC Symbol;Acc:HGNC:16841]	8.96988	4.74191e-07	0.000453916
ENST00000536844	M6PR	ENSG00000003056	mannose-6-phosphate receptor, cation dependent [Source:HGNC Symbol;Acc:HGNC:6752]	8.13414	1.24995e-05	0.00615586
ENST00000513526	MAP1B	ENSG00000131711	microtubule associated protein 1B [Source:HGNC Symbol;Acc:HGNC:6836]	8.47289	0.000105152	0.0297296
ENST00000618822	MAP7	ENSG00000135525	microtubule associated protein 7 [Source:HGNC Symbol;Acc:HGNC:6869]	8.41855	4.67584e-06	0.00279745
ENST00000322266	MAPK3	ENSG00000102882	mitogen-activated protein kinase 3 [Source:HGNC Symbol;Acc:HGNC:6877]	7.86316	5.92081e-05	0.0189952
ENST00000492948	MBNL1	ENSG00000152601	muscleblind like splicing regulator 1 [Source:HGNC Symbol;Acc:HGNC:6923]	8.94386	4.72226e-07	0.000453916
ENST00000558029	MFGE8	ENSG00000140545	milk fat globule-EGF factor 8 protein [Source:HGNC Symbol;Acc:HGNC:7036]	8.56689	1.70738e-06	0.00120428
ENST00000536827	MPDZ	ENSG00000107186	multiple PDZ domain crumbs cell polarity complex component [Source:HGNC Symbol;Acc:HGNC:7208]	9.10075	8.77301e-08	0.000130634
ENST00000376585	MTHFR	ENSG00000177000	methylenetetrahydrofolate reductase [Source:HGNC Symbol;Acc:HGNC:7436]	8.85276	1.30947e-06	0.000997084
ENST00000422589	NAPEPLD	ENSG00000161048	N-acyl phosphatidylethanolamine phospholipase D [Source:HGNC Symbol;Acc:HGNC:21683]	7.98105	2.85416e-05	0.0113165
ENST00000406961	NCOA1	ENSG00000084676	nuclear receptor coactivator 1 [Source:HGNC Symbol;Acc:HGNC:7668]	8.35148	6.18004e-05	0.0197193
ENST00000612570	NDFIP2	ENSG00000102471	Nedd4 family interacting protein 2 [Source:HGNC Symbol;Acc:HGNC:18537]	22.9646	1.59559e-06	0.00114963
ENST00000539387	NDUFC1	ENSG00000109390	NADH:ubiquinone oxidoreductase subunit C1 [Source:HGNC Symbol;Acc:HGNC:7705]	7.99055	0.000137789	0.0366382
ENST00000503468	NEDD4	ENSG00000069869	neural precursor cell expressed, developmentally down-regulated 4, E3 ubiquitin protein ligase [Source:HGNC Symbol;Acc:HGNC:7727]	8.18907	1.2586e-05	0.00615586
ENST00000462391	NPM3	ENSG00000107833	nucleophosmin/nucleoplasmin 3 [Source:HGNC Symbol;Acc:HGNC:7931]	7.66122	0.000148143	0.038928
ENST00000545833	NR2C1	ENSG00000120798	nuclear receptor subfamily 2 group C member 1 [Source:HGNC Symbol;Acc:HGNC:7971]	7.08312	7.18258e-05	0.022073
ENST00000568733	NUB1	ENSG00000013374	negative regulator of ubiquitin like proteins 1 [Source:HGNC Symbol;Acc:HGNC:17623]	8.68814	5.92476e-05	0.0189952
ENST00000644841	OPA1	ENSG00000198836	OPA1, mitochondrial dynamin like GTPase [Source:HGNC Symbol;Acc:HGNC:8140]	8.14407	2.28496e-05	0.00956928
ENST00000356387	ORAI2	ENSG00000160991	ORAI calcium release-activated calcium modulator 2 [Source:HGNC Symbol;Acc:HGNC:21667]	6.08123	5.73366e-06	0.00312814
ENST00000627468	OXNAD1	ENSG00000154814	oxidoreductase NAD binding domain containing 1 [Source:HGNC Symbol;Acc:HGNC:25128]	8.41564	2.78921e-06	0.00179708
ENST00000436171	PANX1	ENSG00000110218	pannexin 1 [Source:HGNC Symbol;Acc:HGNC:8599]	8.05186	7.20749e-05	0.022073
ENST00000338302	PEAR1	ENSG00000187800	platelet endothelial aggregation receptor 1 [Source:HGNC Symbol;Acc:HGNC:33631]	9.31624	1.3551e-07	0.000174618
ENST00000404072	PICK1	ENSG00000100151	protein interacting with PRKCA 1 [Source:HGNC Symbol;Acc:HGNC:9394]	8.23165	8.60505e-05	0.0256266
ENST00000636657	PIGQ	ENSG00000007541	phosphatidylinositol glycan anchor biosynthesis class Q [Source:HGNC Symbol;Acc:HGNC:14135]	8.65579	7.33439e-07	0.000646652
ENST00000616927	PLEKHA2	ENSG00000169499	pleckstrin homology domain containing A2 [Source:HGNC Symbol;Acc:HGNC:14336]	7.91268	4.12708e-05	0.0148679
ENST00000400913	PLEKHG5	ENSG00000171680	pleckstrin homology and RhoGEF domain containing G5 [Source:HGNC Symbol;Acc:HGNC:29105]	8.21626	9.79008e-06	0.00520638
ENST00000456774	PLXNB1	ENSG00000164050	plexin B1 [Source:HGNC Symbol;Acc:HGNC:9103]	9.95033	1.97364e-09	5.94875e-06
ENST00000268059	PML	ENSG00000140464	promyelocytic leukemia [Source:HGNC Symbol;Acc:HGNC:9113]	8.21081	2.61854e-05	0.0105699
ENST00000395523	PPT2	ENSG00000221988	palmitoyl-protein thioesterase 2 [Source:HGNC Symbol;Acc:HGNC:9326]	8.91775	1.60658e-07	0.000199356
ENST00000447016	PRDM15	ENSG00000141956	PR/SET domain 15 [Source:HGNC Symbol;Acc:HGNC:13999]	8.94737	1.21172e-07	0.000164972
ENST00000311066	PRDM2	ENSG00000116731	PR/SET domain 2 [Source:HGNC Symbol;Acc:HGNC:9347]	8.32652	6.31878e-05	0.0199952
ENST00000610703	PRKACB	ENSG00000142875	protein kinase cAMP-activated catalytic subunit beta [Source:HGNC Symbol;Acc:HGNC:9381]	8.8825	1.72232e-07	0.000206085
ENST00000615445	PTPRJ	ENSG00000149177	protein tyrosine phosphatase, receptor type J [Source:HGNC Symbol;Acc:HGNC:9673]	8.00845	3.1683e-05	0.0122011
ENST00000453779	QKI	ENSG00000112531	QKI, KH domain containing RNA binding [Source:HGNC Symbol;Acc:HGNC:21100]	9.01685	2.66646e-06	0.00173468
ENST00000403542	RBM39	ENSG00000131051	RNA binding motif protein 39 [Source:HGNC Symbol;Acc:HGNC:15923]	8.74811	2.13946e-06	0.00144807
ENST00000525996	RPS6KB2	ENSG00000175634	ribosomal protein S6 kinase B2 [Source:HGNC Symbol;Acc:HGNC:10437]	8.39923	4.7898e-06	0.00280091
ENST00000536831	RRP12	ENSG00000052749	ribosomal RNA processing 12 homolog [Source:HGNC Symbol;Acc:HGNC:29100]	10.3345	2.0419e-09	5.94875e-06
ENST00000455470	SACS	ENSG00000151835	sacsin molecular chaperone [Source:HGNC Symbol;Acc:HGNC:10519]	2.32424	1.7222e-05	0.00783275
ENST00000649316	SAMD8	ENSG00000156671	sterile alpha motif domain containing 8 [Source:HGNC Symbol;Acc:HGNC:26320]	8.4877	5.7421e-06	0.00312814
ENST00000434667	SCAF4	ENSG00000156304	SR-related CTD associated factor 4 [Source:HGNC Symbol;Acc:HGNC:19304]	8.78572	3.38167e-06	0.00205996
ENST00000636712	SERPINA1	ENSG00000197249	serpin family A member 1 [Source:HGNC Symbol;Acc:HGNC:8941]	7.28232	5.3835e-06	0.00298126
ENST00000480358	SFXN2	ENSG00000156398	sideroflexin 2 [Source:HGNC Symbol;Acc:HGNC:16086]	4.26319	0.000139911	0.0370554
ENST00000393459	SFXN3	ENSG00000107819	sideroflexin 3 [Source:HGNC Symbol;Acc:HGNC:16087]	11.236	9.09859e-14	1.01612e-09
ENST00000613060	SLC6A6	ENSG00000131389	solute carrier family 6 member 6 [Source:HGNC Symbol;Acc:HGNC:11052]	8.38771	3.347e-06	0.00205754
ENST00000646183	SMARCA4	ENSG00000127616	SWI/SNF related, matrix associated, actin dependent regulator of chromatin, subfamily a, member 4 [Source:HGNC Symbol;Acc:HGNC:11100]	7.73373	9.77804e-05	0.0284868
ENST00000367537	SMG7	ENSG00000116698	SMG7, nonsense mediated mRNA decay factor [Source:HGNC Symbol;Acc:HGNC:16792]	8.04381	2.58119e-05	0.0105462
ENST00000409824	SP100	ENSG00000067066	SP100 nuclear antigen [Source:HGNC Symbol;Acc:HGNC:11206]	8.80475	5.91353e-05	0.0189952
ENST00000490437	SRI	ENSG00000075142	sorcin [Source:HGNC Symbol;Acc:HGNC:11292]	8.86798	4.05178e-07	0.000417689
ENST00000358156	SRSF2	ENSG00000161547	serine and arginine rich splicing factor 2 [Source:HGNC Symbol;Acc:HGNC:10783]	9.72408	2.72053e-09	7.29177e-06
ENST00000392320	STAT4	ENSG00000138378	signal transducer and activator of transcription 4 [Source:HGNC Symbol;Acc:HGNC:11365]	7.60941	0.00018632	0.0458997
ENST00000337817	STIL	ENSG00000123473	STIL, centriolar assembly protein [Source:HGNC Symbol;Acc:HGNC:10879]	22.6833	2.13762e-06	0.00144807
ENST00000381968	SYT8	ENSG00000149043	synaptotagmin 8 [Source:HGNC Symbol;Acc:HGNC:19264]	7.86982	5.22297e-05	0.0174988
ENST00000645899	TBCE	ENSG00000284770	tubulin folding cofactor E [Source:HGNC Symbol;Acc:HGNC:11582]	8.40176	4.96111e-06	0.00280091
ENST00000611869	TCF3	ENSG00000071564	transcription factor 3 [Source:HGNC Symbol;Acc:HGNC:11633]	10.2855	5.13165e-10	2.1491e-06
ENST00000418917	TFG	ENSG00000114354	TRK-fused gene [Source:HGNC Symbol;Acc:HGNC:11758]	10.5875	5.71216e-11	3.47959e-07
ENST00000432792	TMEM125	ENSG00000179178	transmembrane protein 125 [Source:HGNC Symbol;Acc:HGNC:28275]	7.59825	0.000199346	0.0485528
ENST00000398793	TOP3B	ENSG00000100038	DNA topoisomerase III beta [Source:HGNC Symbol;Acc:HGNC:11993]	8.14271	1.78586e-05	0.00797768
ENST00000558544	TPM1	ENSG00000140416	tropomyosin 1 [Source:HGNC Symbol;Acc:HGNC:12010]	8.18251	5.26251e-05	0.0175435
ENST00000460334	UROD	ENSG00000126088	uroporphyrinogen decarboxylase [Source:HGNC Symbol;Acc:HGNC:12591]	8.4076	3.23996e-06	0.00202897
ENST00000529182	VPS28	ENSG00000160948	VPS28, ESCRT-I subunit [Source:HGNC Symbol;Acc:HGNC:18178]	7.90034	7.26925e-05	0.0221405
ENST00000293879	WDR90	ENSG00000161996	WD repeat domain 90 [Source:HGNC Symbol;Acc:HGNC:26960]	8.67282	9.69471e-07	0.000812017
ENST00000555248	YAF2	ENSG00000015153	YY1 associated factor 2 [Source:HGNC Symbol;Acc:HGNC:17363]	8.50456	1.83085e-06	0.00127791
ENST00000361642	ZEB1	ENSG00000148516	zinc finger E-box binding homeobox 1 [Source:HGNC Symbol;Acc:HGNC:11642]	8.17659	9.94685e-06	0.0052481
ENST00000570495	ZFP90	ENSG00000184939	ZFP90 zinc finger protein [Source:HGNC Symbol;Acc:HGNC:23329]	9.70397	1.84524e-09	5.8878e-06
ENST00000373330	ZMYM1	ENSG00000197056	zinc finger MYM-type containing 1 [Source:HGNC Symbol;Acc:HGNC:26253]	10.4105	1.22724e-11	9.13706e-08
ENST00000299871	ZNF211	ENSG00000121417	zinc finger protein 211 [Source:HGNC Symbol;Acc:HGNC:13003]	8.55061	1.22166e-06	0.000951861
ENST00000449313	ZNF687	ENSG00000143373	zinc finger protein 687 [Source:HGNC Symbol;Acc:HGNC:29277]	9.06301	1.21889e-07	0.000164972
ENST00000576500	ZSCAN32	ENSG00000140987	zinc finger and SCAN domain containing 32 [Source:HGNC Symbol;Acc:HGNC:20812]	8.4445	3.7581e-05	0.0139127

## Sheet: Data S5
Data S5. Significantly downregulated transcripts upon exposure (129 transcripts)
Ensembl transcript ID	HGNC Symbol	Ensembl gene ID	Description	Log2(Fold Change)	p-value	Adjusted p-value
ENST00000497134	ADAM17	ENSG00000151694	ADAM metallopeptidase domain 17 [Source:HGNC Symbol;Acc:HGNC:195]	-23.423	9.8346e-07	0.000813564
ENST00000618621	LPP	ENSG00000145012	LIM domain containing preferred translocation partner in lipoma [Source:HGNC Symbol;Acc:HGNC:6679]	-23.3869	1.022e-06	0.00082507
ENST00000640853	LPP	ENSG00000145012	LIM domain containing preferred translocation partner in lipoma [Source:HGNC Symbol;Acc:HGNC:6679]	-23.3869	1.022e-06	0.00082507
ENST00000307729	MLLT10	ENSG00000078403	MLLT10, histone lysine methyltransferase DOT1L cofactor [Source:HGNC Symbol;Acc:HGNC:16063]	-9.95015	9.16101e-11	4.72193e-07
ENST00000614697	ZBTB14	ENSG00000198081	zinc finger and BTB domain containing 14 [Source:HGNC Symbol;Acc:HGNC:12860]	-9.83937	3.26842e-10	1.56433e-06
ENST00000555309	HNRNPC	ENSG00000092199	heterogeneous nuclear ribonucleoprotein C (C1/C2) [Source:HGNC Symbol;Acc:HGNC:5035]	-9.47942	2.54847e-09	7.11523e-06
ENST00000446306	TRRAP	ENSG00000196367	transformation/transcription domain associated protein [Source:HGNC Symbol;Acc:HGNC:12347]	-9.39271	3.9071e-07	0.000417689
ENST00000415868	MBTD1	ENSG00000011258	mbt domain containing 1 [Source:HGNC Symbol;Acc:HGNC:19866]	-9.35435	3.64766e-09	9.05254e-06
ENST00000629725	TARDBP	ENSG00000120948	TAR DNA binding protein [Source:HGNC Symbol;Acc:HGNC:11571]	-9.22571	2.34064e-08	4.2389e-05
ENST00000616972	SEPT2	ENSG00000168385	septin 2 [Source:HGNC Symbol;Acc:HGNC:7729]	-9.21794	7.84584e-09	1.87759e-05
ENST00000394083	GAPVD1	ENSG00000165219	GTPase activating protein and VPS9 domains 1 [Source:HGNC Symbol;Acc:HGNC:23375]	-9.20845	1.03935e-08	2.17637e-05
ENST00000314088	HIST1H2AC	ENSG00000180573	histone cluster 1 H2A family member c [Source:HGNC Symbol;Acc:HGNC:4733]	-9.20738	1.33312e-08	2.70693e-05
ENST00000368131	IFI16	ENSG00000163565	interferon gamma inducible protein 16 [Source:HGNC Symbol;Acc:HGNC:5395]	-9.20298	6.0177e-08	9.35175e-05
ENST00000495424	OXA1L	ENSG00000155463	OXA1L, mitochondrial inner membrane protein [Source:HGNC Symbol;Acc:HGNC:8526]	-9.18751	2.15164e-07	0.000252939
ENST00000358030	RAD17	ENSG00000152942	RAD17 checkpoint clamp loader component [Source:HGNC Symbol;Acc:HGNC:9807]	-9.15991	9.71085e-09	2.09902e-05
ENST00000510316	ENC1	ENSG00000171617	ectodermal-neural cortex 1 [Source:HGNC Symbol;Acc:HGNC:3345]	-9.12928	6.14081e-08	9.35175e-05
ENST00000292357	PEAR1	ENSG00000187800	platelet endothelial aggregation receptor 1 [Source:HGNC Symbol;Acc:HGNC:33631]	-9.11898	1.44983e-08	2.85732e-05
ENST00000648527	MAP3K14	ENSG00000006062	mitogen-activated protein kinase kinase kinase 14 [Source:HGNC Symbol;Acc:HGNC:6853]	-9.0434	1.94481e-08	3.61989e-05
ENST00000405547	SNED1	ENSG00000162804	sushi, nidogen and EGF like domains 1 [Source:HGNC Symbol;Acc:HGNC:24696]	-8.86717	5.60077e-08	9.15344e-05
ENST00000601091	LIG1	ENSG00000105486	DNA ligase 1 [Source:HGNC Symbol;Acc:HGNC:6598]	-8.77566	9.87162e-08	0.000143797
ENST00000639435	BIVM-ERCC5	ENSG00000270181	BIVM-ERCC5 readthrough [Source:HGNC Symbol;Acc:HGNC:43690]	-8.77257	3.45792e-07	0.00039272
ENST00000537442	NOP2	ENSG00000111641	NOP2 nucleolar protein [Source:HGNC Symbol;Acc:HGNC:7867]	-8.74275	3.54047e-07	0.000395394
ENST00000401393	INO80	ENSG00000128908	INO80 complex subunit [Source:HGNC Symbol;Acc:HGNC:26956]	-8.72908	1.28049e-07	0.000168238
ENST00000287196	PARP6	ENSG00000137817	poly(ADP-ribose) polymerase family member 6 [Source:HGNC Symbol;Acc:HGNC:26921]	-8.69648	9.15904e-06	0.00490976
ENST00000515007	LHFPL2	ENSG00000145685	LHFPL tetraspan subfamily member 2 [Source:HGNC Symbol;Acc:HGNC:6588]	-8.66369	4.90279e-07	0.000462706
ENST00000550389	FRS2	ENSG00000166225	fibroblast growth factor receptor substrate 2 [Source:HGNC Symbol;Acc:HGNC:16971]	-8.64194	5.4199e-05	0.0178902
ENST00000368969	SETDB1	ENSG00000143379	SET domain bifurcated 1 [Source:HGNC Symbol;Acc:HGNC:10761]	-8.63681	8.13856e-07	0.000699154
ENST00000361946	ZNF277	ENSG00000198839	zinc finger protein 277 [Source:HGNC Symbol;Acc:HGNC:13070]	-8.56749	3.85847e-07	0.000417689
ENST00000354749	TTC3	ENSG00000182670	tetratricopeptide repeat domain 3 [Source:HGNC Symbol;Acc:HGNC:12393]	-8.56699	6.36666e-07	0.000575731
ENST00000374907	ITGAV	ENSG00000138448	integrin subunit alpha V [Source:HGNC Symbol;Acc:HGNC:6150]	-8.5246	4.18431e-07	0.000424816
ENST00000419155	PHF19	ENSG00000119403	PHD finger protein 19 [Source:HGNC Symbol;Acc:HGNC:24566]	-8.51322	4.47933e-07	0.00044798
ENST00000613264	ST3GAL6	ENSG00000064225	ST3 beta-galactoside alpha-2,3-sialyltransferase 6 [Source:HGNC Symbol;Acc:HGNC:18080]	-8.49673	4.70182e-07	0.000453916
ENST00000457361	IKZF2	ENSG00000030419	IKAROS family zinc finger 2 [Source:HGNC Symbol;Acc:HGNC:13177]	-8.4812	5.12369e-06	0.00286103
ENST00000358808	CLIP1	ENSG00000130779	CAP-Gly domain containing linker protein 1 [Source:HGNC Symbol;Acc:HGNC:10461]	-8.47075	1.16716e-14	1.95519e-10
ENST00000322875	CD46	ENSG00000117335	CD46 molecule [Source:HGNC Symbol;Acc:HGNC:6953]	-8.461	6.29883e-07	0.000575731
ENST00000627920	ARFGAP2	ENSG00000149182	ADP ribosylation factor GTPase activating protein 2 [Source:HGNC Symbol;Acc:HGNC:13504]	-8.397	4.17568e-06	0.00252072
ENST00000248104	UNKL	ENSG00000059145	unkempt family like zinc finger [Source:HGNC Symbol;Acc:HGNC:14184]	-8.37488	1.21382e-05	0.00602476
ENST00000437004	PPP1R12A	ENSG00000058272	protein phosphatase 1 regulatory subunit 12A [Source:HGNC Symbol;Acc:HGNC:7618]	-8.31531	1.27869e-06	0.000984838
ENST00000640269	GOSR2	ENSG00000108433	golgi SNAP receptor complex member 2 [Source:HGNC Symbol;Acc:HGNC:4431]	-8.30655	1.44018e-06	0.00107224
ENST00000589225	USP36	ENSG00000055483	ubiquitin specific peptidase 36 [Source:HGNC Symbol;Acc:HGNC:20062]	-8.30489	1.9825e-06	0.0013695
ENST00000402849	SNRPD3	ENSG00000100028	small nuclear ribonucleoprotein D3 polypeptide [Source:HGNC Symbol;Acc:HGNC:11160]	-8.28681	1.68281e-06	0.00119957
ENST00000647587	ULK3	ENSG00000140474	unc-51 like kinase 3 [Source:HGNC Symbol;Acc:HGNC:19703]	-8.27744	4.40428e-05	0.0155553
ENST00000397192	PAXIP1	ENSG00000157212	PAX interacting protein 1 [Source:HGNC Symbol;Acc:HGNC:8624]	-8.27459	4.85124e-06	0.00280091
ENST00000545255	NNMT	ENSG00000166741	nicotinamide N-methyltransferase [Source:HGNC Symbol;Acc:HGNC:7861]	-8.20746	2.27822e-06	0.0015024
ENST00000341749	MIA2	ENSG00000150527	MIA SH3 domain ER export factor 2 [Source:HGNC Symbol;Acc:HGNC:18432]	-8.19537	4.87476e-06	0.00280091
ENST00000537888	PEX11B	ENSG00000131779	peroxisomal biogenesis factor 11 beta [Source:HGNC Symbol;Acc:HGNC:8853]	-8.16155	4.91458e-06	0.00280091
ENST00000648251	SNHG12	ENSG00000197989	small nucleolar RNA host gene 12 [Source:HGNC Symbol;Acc:HGNC:30062]	-8.12295	4.97424e-06	0.00280091
ENST00000647408	ENO1	ENSG00000074800	enolase 1 [Source:HGNC Symbol;Acc:HGNC:3350]	-8.08633	1.61036e-05	0.00748624
ENST00000432797	MAP7	ENSG00000135525	microtubule associated protein 7 [Source:HGNC Symbol;Acc:HGNC:6869]	-8.03087	1.84405e-05	0.00812921
ENST00000611938	FIGNL1	ENSG00000132436	fidgetin like 1 [Source:HGNC Symbol;Acc:HGNC:13286]	-7.9915	1.41703e-05	0.00668666
ENST00000399794	RBMXL1	ENSG00000213516	RBMX like 1 [Source:HGNC Symbol;Acc:HGNC:25073]	-7.99117	1.14732e-05	0.00573722
ENST00000198939	CHERP	ENSG00000085872	calcium homeostasis endoplasmic reticulum protein [Source:HGNC Symbol;Acc:HGNC:16930]	-7.98318	4.81252e-05	0.0165371
ENST00000456517	HIPK3	ENSG00000110422	homeodomain interacting protein kinase 3 [Source:HGNC Symbol;Acc:HGNC:4915]	-7.97003	2.2777e-05	0.00956928
ENST00000543642	PRRG1	ENSG00000130962	proline rich and Gla domain 1 [Source:HGNC Symbol;Acc:HGNC:9469]	-7.95611	4.80638e-05	0.0165371
ENST00000455213	NEIL2	ENSG00000154328	nei like DNA glycosylase 2 [Source:HGNC Symbol;Acc:HGNC:18956]	-7.94878	1.08248e-05	0.00549497
ENST00000452950	CSTF1	ENSG00000101138	cleavage stimulation factor subunit 1 [Source:HGNC Symbol;Acc:HGNC:2483]	-7.92891	1.31165e-05	0.00627783
ENST00000326335	CUL4A	ENSG00000139842	cullin 4A [Source:HGNC Symbol;Acc:HGNC:2554]	-7.90496	1.33523e-05	0.00634537
ENST00000638347	ELP4	ENSG00000109911	elongator acetyltransferase complex subunit 4 [Source:HGNC Symbol;Acc:HGNC:1171]	-7.88791	2.70201e-05	0.0108415
ENST00000525026	MED17	ENSG00000042429	mediator complex subunit 17 [Source:HGNC Symbol;Acc:HGNC:2375]	-7.88433	1.68768e-05	0.00774566
ENST00000526707	DENND5A	ENSG00000184014	DENN domain containing 5A [Source:HGNC Symbol;Acc:HGNC:19344]	-7.86012	2.11623e-05	0.00914853
ENST00000360351	MAP2	ENSG00000078018	microtubule associated protein 2 [Source:HGNC Symbol;Acc:HGNC:6839]	-7.85175	3.28212e-05	0.0125577
ENST00000394363	ENOX2	ENSG00000165675	ecto-NOX disulfide-thiol exchanger 2 [Source:HGNC Symbol;Acc:HGNC:2259]	-7.84415	5.32956e-05	0.0176791
ENST00000560721	ZEB1	ENSG00000148516	zinc finger E-box binding homeobox 1 [Source:HGNC Symbol;Acc:HGNC:11642]	-7.8356	2.40502e-05	0.0100095
ENST00000370715	ADGRL2	ENSG00000117114	adhesion G protein-coupled receptor L2 [Source:HGNC Symbol;Acc:HGNC:18582]	-7.82253	2.51872e-05	0.010418
ENST00000638435	PIGN	ENSG00000197563	phosphatidylinositol glycan anchor biosynthesis class N [Source:HGNC Symbol;Acc:HGNC:8967]	-7.81694	3.66538e-05	0.013721
ENST00000614015	NBPF11	ENSG00000263956	NBPF member 11 [Source:HGNC Symbol;Acc:HGNC:31993]	-7.816	1.93175e-05	0.00846018
ENST00000476510	GTPBP2	ENSG00000172432	GTP binding protein 2 [Source:HGNC Symbol;Acc:HGNC:4670]	-7.81151	1.94594e-05	0.00846697
ENST00000366658	ARV1	ENSG00000173409	ARV1 homolog, fatty acid homeostasis modulator [Source:HGNC Symbol;Acc:HGNC:29561]	-7.76256	5.61654e-05	0.0183584
ENST00000476587	NDUFB5	ENSG00000136521	NADH:ubiquinone oxidoreductase subunit B5 [Source:HGNC Symbol;Acc:HGNC:7700]	-7.75103	7.49257e-05	0.0227174
ENST00000622612	BCL2L11	ENSG00000153094	BCL2 like 11 [Source:HGNC Symbol;Acc:HGNC:994]	-7.74643	4.60134e-05	0.0161425
ENST00000621820	YTHDF3	ENSG00000185728	YTH N6-methyladenosine RNA binding protein 3 [Source:HGNC Symbol;Acc:HGNC:26465]	-7.71992	2.88824e-05	0.0113842
ENST00000545799	DGCR2	ENSG00000070413	DiGeorge syndrome critical region gene 2 [Source:HGNC Symbol;Acc:HGNC:2845]	-7.70922	3.32072e-05	0.0125577
ENST00000639132	BIVM-ERCC5	ENSG00000270181	BIVM-ERCC5 readthrough [Source:HGNC Symbol;Acc:HGNC:43690]	-7.70112	8.11927e-05	0.0243968
ENST00000586807	NARS	ENSG00000134440	asparaginyl-tRNA synthetase [Source:HGNC Symbol;Acc:HGNC:7643]	-7.70025	3.82016e-05	0.0140352
ENST00000460906	UROD	ENSG00000126088	uroporphyrinogen decarboxylase [Source:HGNC Symbol;Acc:HGNC:12591]	-7.69262	4.08569e-05	0.0147984
ENST00000375614	LAYN	ENSG00000204381	layilin [Source:HGNC Symbol;Acc:HGNC:29471]	-7.69089	5.14985e-05	0.0173405
ENST00000367408	ASPM	ENSG00000066279	abnormal spindle microtubule assembly [Source:HGNC Symbol;Acc:HGNC:19048]	-7.67917	4.41074e-05	0.0155553
ENST00000493720	UBA5	ENSG00000081307	ubiquitin like modifier activating enzyme 5 [Source:HGNC Symbol;Acc:HGNC:23230]	-7.6787	4.02033e-05	0.0146408
ENST00000538057	PTMS	ENSG00000159335	parathymosin [Source:HGNC Symbol;Acc:HGNC:9629]	-7.66742	9.57359e-05	0.0280812
ENST00000505913	GAB1	ENSG00000109458	GRB2 associated binding protein 1 [Source:HGNC Symbol;Acc:HGNC:4066]	-7.64476	4.87084e-05	0.0166521
ENST00000395042	RGS19	ENSG00000171700	regulator of G protein signaling 19 [Source:HGNC Symbol;Acc:HGNC:13735]	-7.62098	0.000103352	0.0293445
ENST00000538577	SLC35B2	ENSG00000157593	solute carrier family 35 member B2 [Source:HGNC Symbol;Acc:HGNC:16872]	-7.61966	4.71806e-05	0.0164658
ENST00000647980	HDAC8	ENSG00000147099	histone deacetylase 8 [Source:HGNC Symbol;Acc:HGNC:13315]	-7.61516	6.97567e-05	0.021842
ENST00000591278	ZNF317	ENSG00000130803	zinc finger protein 317 [Source:HGNC Symbol;Acc:HGNC:13507]	-7.60541	0.000149274	0.0390718
ENST00000536937	ZNF83	ENSG00000167766	zinc finger protein 83 [Source:HGNC Symbol;Acc:HGNC:13158]	-7.58145	0.000100748	0.0288497
ENST00000357071	ECE1	ENSG00000117298	endothelin converting enzyme 1 [Source:HGNC Symbol;Acc:HGNC:3146]	-7.57563	5.84859e-05	0.0189952
ENST00000342104	NBPF3	ENSG00000142794	NBPF member 3 [Source:HGNC Symbol;Acc:HGNC:25076]	-7.56057	9.59689e-05	0.0280812
ENST00000537471	MIPOL1	ENSG00000151338	mirror-image polydactyly 1 [Source:HGNC Symbol;Acc:HGNC:21460]	-7.55314	0.000114021	0.0318342
ENST00000324196	MBNL1	ENSG00000152601	muscleblind like splicing regulator 1 [Source:HGNC Symbol;Acc:HGNC:6923]	-7.54333	7.07303e-05	0.0219806
ENST00000368997	TACC2	ENSG00000138162	transforming acidic coiled-coil containing protein 2 [Source:HGNC Symbol;Acc:HGNC:11523]	-7.53555	0.000120617	0.0330267
ENST00000335195	POLM	ENSG00000122678	DNA polymerase mu [Source:HGNC Symbol;Acc:HGNC:9185]	-7.50298	0.000157137	0.0404547
ENST00000346874	PARD3	ENSG00000148498	par-3 family cell polarity regulator [Source:HGNC Symbol;Acc:HGNC:16051]	-7.49621	0.000124608	0.033649
ENST00000611026		ENSG00000274333	uncharacterized LOC102724219 [Source:NCBI gene;Acc:102724219]	-7.49391	0.000100351	0.0288497
ENST00000610988		ENSG00000276077	uncharacterized LOC102724951 [Source:NCBI gene;Acc:102724951]	-7.49391	0.000100351	0.0288497
ENST00000615804		ENSG00000277067	uncharacterized LOC102724843 [Source:NCBI gene;Acc:102724843]	-7.49391	0.000100351	0.0288497
ENST00000588059	VPS4B	ENSG00000119541	vacuolar protein sorting 4 homolog B [Source:HGNC Symbol;Acc:HGNC:10895]	-7.463	0.000152509	0.0396091
ENST00000611167	ADAP1	ENSG00000105963	ArfGAP with dual PH domains 1 [Source:HGNC Symbol;Acc:HGNC:16486]	-7.45256	0.000112177	0.0314503
ENST00000558132	ANXA2	ENSG00000182718	annexin A2 [Source:HGNC Symbol;Acc:HGNC:537]	-7.44822	0.000115592	0.0318743
ENST00000542507	YTHDF2	ENSG00000198492	YTH N6-methyladenosine RNA binding protein 2 [Source:HGNC Symbol;Acc:HGNC:31675]	-7.43845	0.000121249	0.0330267
ENST00000434342	SEMA3F	ENSG00000001617	semaphorin 3F [Source:HGNC Symbol;Acc:HGNC:10728]	-7.43221	0.000115431	0.0318743
ENST00000395376	PHF20L1	ENSG00000129292	PHD finger protein 20 like 1 [Source:HGNC Symbol;Acc:HGNC:24280]	-7.42183	0.000124217	0.033649
ENST00000648706	PDCD6IP	ENSG00000170248	programmed cell death 6 interacting protein [Source:HGNC Symbol;Acc:HGNC:8766]	-7.41467	0.000125604	0.0336654
ENST00000536810	TCF7L2	ENSG00000148737	transcription factor 7 like 2 [Source:HGNC Symbol;Acc:HGNC:11641]	-7.41259	0.000180145	0.0447074
ENST00000617391	ZNF343	ENSG00000088876	zinc finger protein 343 [Source:HGNC Symbol;Acc:HGNC:16017]	-7.40068	0.000166174	0.0418844
ENST00000644498	SPG7	ENSG00000197912	SPG7, paraplegin matrix AAA peptidase subunit [Source:HGNC Symbol;Acc:HGNC:11237]	-7.39099	0.000185652	0.0458997
ENST00000540839	RIPOR1	ENSG00000039523	RHO family interacting cell polarization regulator 1 [Source:HGNC Symbol;Acc:HGNC:25836]	-7.37811	0.000169033	0.042421
ENST00000591639	ZNF506	ENSG00000081665	zinc finger protein 506 [Source:HGNC Symbol;Acc:HGNC:23780]	-7.37058	0.000159196	0.0405598
ENST00000520645	DST	ENSG00000151914	dystonin [Source:HGNC Symbol;Acc:HGNC:1090]	-7.36475	0.000157576	0.0404547
ENST00000585842	POLR2I	ENSG00000105258	RNA polymerase II subunit I [Source:HGNC Symbol;Acc:HGNC:9196]	-7.35686	0.000158242	0.0404708
ENST00000491200	HNRNPH3	ENSG00000096746	heterogeneous nuclear ribonucleoprotein H3 [Source:HGNC Symbol;Acc:HGNC:5043]	-7.35635	0.000187278	0.0459668
ENST00000294428	RAVER2	ENSG00000162437	ribonucleoprotein, PTB binding 2 [Source:HGNC Symbol;Acc:HGNC:25577]	-7.34608	0.000176106	0.0440311
ENST00000556601	ZNF512	ENSG00000243943	zinc finger protein 512 [Source:HGNC Symbol;Acc:HGNC:29380]	-7.32866	0.00020148	0.0485632
ENST00000402252	PYCR1	ENSG00000183010	pyrroline-5-carboxylate reductase 1 [Source:HGNC Symbol;Acc:HGNC:9721]	-7.30984	0.000200734	0.048558
ENST00000535924	DDAH1	ENSG00000153904	dimethylarginine dimethylaminohydrolase 1 [Source:HGNC Symbol;Acc:HGNC:2715]	-7.19116	1.71964e-18	3.84094e-14
ENST00000449277	MEF2A	ENSG00000068305	myocyte enhancer factor 2A [Source:HGNC Symbol;Acc:HGNC:6993]	-7.10011	1.03357e-05	0.00534866
ENST00000347027	ITGA7	ENSG00000135424	integrin subunit alpha 7 [Source:HGNC Symbol;Acc:HGNC:6143]	-6.94124	2.21264e-05	0.00938372
ENST00000649550	UBE3A	ENSG00000114062	ubiquitin protein ligase E3A [Source:HGNC Symbol;Acc:HGNC:12496]	-6.59151	1.77007e-21	1.18607e-16
ENST00000545538	CAMKK2	ENSG00000110931	calcium/calmodulin dependent protein kinase kinase 2 [Source:HGNC Symbol;Acc:HGNC:1470]	-6.27034	1.12184e-05	0.00565197
ENST00000366920	MAP3K4	ENSG00000085511	mitogen-activated protein kinase kinase kinase 4 [Source:HGNC Symbol;Acc:HGNC:6856]	-4.81655	7.08555e-05	0.0219806
ENST00000510692		ENSG00000170089	0	-4.3443	2.95297e-05	0.0115713
ENST00000539476	PITPNA	ENSG00000174238	phosphatidylinositol transfer protein alpha [Source:HGNC Symbol;Acc:HGNC:9001]	-4.34342	2.27501e-06	0.0015024
ENST00000575851	GLOD4	ENSG00000167699	glyoxalase domain containing 4 [Source:HGNC Symbol;Acc:HGNC:14111]	-4.28871	2.82605e-06	0.00180348
ENST00000329143	DDIAS	ENSG00000165490	DNA damage induced apoptosis suppressor [Source:HGNC Symbol;Acc:HGNC:26351]	-3.81715	9.40238e-09	2.09902e-05
ENST00000542783	TIPARP	ENSG00000163659	TCDD inducible poly(ADP-ribose) polymerase [Source:HGNC Symbol;Acc:HGNC:23696]	-3.37693	2.58045e-19	8.64542e-15
ENST00000490574	TFG	ENSG00000114354	TRK-fused gene [Source:HGNC Symbol;Acc:HGNC:11758]	-3.12269	1.86943e-08	3.579e-05
ENST00000355193	KMT2C	ENSG00000055609	lysine methyltransferase 2C [Source:HGNC Symbol;Acc:HGNC:13726]	-3.04164	5.39437e-11	3.47959e-07
ENST00000277082	CEP78	ENSG00000148019	centrosomal protein 78 [Source:HGNC Symbol;Acc:HGNC:25740]	-3.03264	4.19765e-05	0.0150413
ENST00000245323	EFNB2	ENSG00000125266	ephrin B2 [Source:HGNC Symbol;Acc:HGNC:3227]	-2.3795	0.000199988	0.0485528
ENST00000424646	NR3C1	ENSG00000113580	nuclear receptor subfamily 3 group C member 1 [Source:HGNC Symbol;Acc:HGNC:7978]	-2.18869	8.70175e-09	2.01061e-05

## Sheet: Data S6
Data S6. Formaldehyde-induced oxidized transcripts that are differentially downregulated (52 transcripts)
Ensembl transcript ID	HGNC Symbol	Ensembl gene ID	Description	FA Log2(Fold Change) - CA Log2(Fold Change)	Log2(Fold Change)	Adjusted p-value
ENST00000497134	ADAM17	ENSG00000151694	ADAM metallopeptidase domain 17 [Source:HGNC Symbol;Acc:HGNC:195]	11.1333	-23.423	0.000813564
ENST00000622612	BCL2L11	ENSG00000153094	BCL2 like 11 [Source:HGNC Symbol;Acc:HGNC:994]	7.75031	-7.74643	0.0161425
ENST00000639132	BIVM-ERCC5	ENSG00000270181	BIVM-ERCC5 readthrough [Source:HGNC Symbol;Acc:HGNC:43690]	15.4357	-7.70112	0.0243968
ENST00000545538	CAMKK2	ENSG00000110931	calcium/calmodulin dependent protein kinase kinase 2 [Source:HGNC Symbol;Acc:HGNC:1470]	6.99263	-6.27034	0.00565197
ENST00000277082	CEP78	ENSG00000148019	centrosomal protein 78 [Source:HGNC Symbol;Acc:HGNC:25740]	9.10977	-3.03264	0.0150413
ENST00000358808	CLIP1	ENSG00000130779	CAP-Gly domain containing linker protein 1 [Source:HGNC Symbol;Acc:HGNC:10461]	12.6795	-8.47075	1.95519e-10
ENST00000452950	CSTF1	ENSG00000101138	cleavage stimulation factor subunit 1 [Source:HGNC Symbol;Acc:HGNC:2483]	7.73522	-7.92891	0.00627783
ENST00000535924	DDAH1	ENSG00000153904	dimethylarginine dimethylaminohydrolase 1 [Source:HGNC Symbol;Acc:HGNC:2715]	6.3292	-7.19116	3.84094e-14
ENST00000329143	DDIAS	ENSG00000165490	DNA damage induced apoptosis suppressor [Source:HGNC Symbol;Acc:HGNC:26351]	3.22873	-3.81715	2.09902e-05
ENST00000526707	DENND5A	ENSG00000184014	DENN domain containing 5A [Source:HGNC Symbol;Acc:HGNC:19344]	12.0348	-7.86012	0.00914853
ENST00000545799	DGCR2	ENSG00000070413	DiGeorge syndrome critical region gene 2 [Source:HGNC Symbol;Acc:HGNC:2845]	14.3967	-7.70922	0.0125577
ENST00000520645	DST	ENSG00000151914	dystonin [Source:HGNC Symbol;Acc:HGNC:1090]	15.0488	-7.36475	0.0404547
ENST00000245323	EFNB2	ENSG00000125266	ephrin B2 [Source:HGNC Symbol;Acc:HGNC:3227]	2.47343	-2.3795	0.0485528
ENST00000638347	ELP4	ENSG00000109911	elongator acetyltransferase complex subunit 4 [Source:HGNC Symbol;Acc:HGNC:1171]	8.27761	-7.88791	0.0108415
ENST00000394363	ENOX2	ENSG00000165675	ecto-NOX disulfide-thiol exchanger 2 [Source:HGNC Symbol;Acc:HGNC:2259]	16.028	-7.84415	0.0176791
ENST00000476510	GTPBP2	ENSG00000172432	GTP binding protein 2 [Source:HGNC Symbol;Acc:HGNC:4670]	15.4687	-7.81151	0.00846697
ENST00000647980	HDAC8	ENSG00000147099	histone deacetylase 8 [Source:HGNC Symbol;Acc:HGNC:13315]	7.27741	-7.61516	0.021842
ENST00000314088	HIST1H2AC	ENSG00000180573	histone cluster 1 H2A family member c [Source:HGNC Symbol;Acc:HGNC:4733]	18.6187	-9.20738	2.70693e-05
ENST00000555309	HNRNPC	ENSG00000092199	heterogeneous nuclear ribonucleoprotein C (C1/C2) [Source:HGNC Symbol;Acc:HGNC:5035]	10.6466	-9.47942	7.11523e-06
ENST00000491200	HNRNPH3	ENSG00000096746	heterogeneous nuclear ribonucleoprotein H3 [Source:HGNC Symbol;Acc:HGNC:5043]	8.59808	-7.35635	0.0459668
ENST00000368131	IFI16	ENSG00000163565	interferon gamma inducible protein 16 [Source:HGNC Symbol;Acc:HGNC:5395]	19.2399	-9.20298	9.35175e-05
ENST00000355193	KMT2C	ENSG00000055609	lysine methyltransferase 2C [Source:HGNC Symbol;Acc:HGNC:13726]	3.14802	-3.04164	3.47959e-07
ENST00000601091	LIG1	ENSG00000105486	DNA ligase 1 [Source:HGNC Symbol;Acc:HGNC:6598]	9.42469	-8.77566	0.000143797
ENST00000618621	LPP	ENSG00000145012	LIM domain containing preferred translocation partner in lipoma [Source:HGNC Symbol;Acc:HGNC:6679]	22.6469	-23.3869	0.00082507
ENST00000640853	LPP	ENSG00000145012	LIM domain containing preferred translocation partner in lipoma [Source:HGNC Symbol;Acc:HGNC:6679]	22.6469	-23.3869	0.00082507
ENST00000360351	MAP2	ENSG00000078018	microtubule associated protein 2 [Source:HGNC Symbol;Acc:HGNC:6839]	12.3975	-7.85175	0.0125577
ENST00000648527	MAP3K14	ENSG00000006062	mitogen-activated protein kinase kinase kinase 14 [Source:HGNC Symbol;Acc:HGNC:6853]	11.2851	-9.0434	3.61989e-05
ENST00000341749	MIA2	ENSG00000150527	MIA SH3 domain ER export factor 2 [Source:HGNC Symbol;Acc:HGNC:18432]	16.0149	-8.19537	0.00280091
ENST00000495424	OXA1L	ENSG00000155463	OXA1L, mitochondrial inner membrane protein [Source:HGNC Symbol;Acc:HGNC:8526]	10.9587	-9.18751	0.000252939
ENST00000287196	PARP6	ENSG00000137817	poly(ADP-ribose) polymerase family member 6 [Source:HGNC Symbol;Acc:HGNC:26921]	5.6537	-8.69648	0.00490976
ENST00000397192	PAXIP1	ENSG00000157212	PAX interacting protein 1 [Source:HGNC Symbol;Acc:HGNC:8624]	16.1796	-8.27459	0.00280091
ENST00000537888	PEX11B	ENSG00000131779	peroxisomal biogenesis factor 11 beta [Source:HGNC Symbol;Acc:HGNC:8853]	8.69043	-8.16155	0.00280091
ENST00000539476	PITPNA	ENSG00000174238	phosphatidylinositol transfer protein alpha [Source:HGNC Symbol;Acc:HGNC:9001]	3.94527	-4.34342	0.0015024
ENST00000335195	POLM	ENSG00000122678	DNA polymerase mu [Source:HGNC Symbol;Acc:HGNC:9185]	10.2215	-7.50298	0.0404547
ENST00000543642	PRRG1	ENSG00000130962	proline rich and Gla domain 1 [Source:HGNC Symbol;Acc:HGNC:9469]	8.92302	-7.95611	0.0165371
ENST00000402252	PYCR1	ENSG00000183010	pyrroline-5-carboxylate reductase 1 [Source:HGNC Symbol;Acc:HGNC:9721]	13.8377	-7.30984	0.048558
ENST00000294428	RAVER2	ENSG00000162437	ribonucleoprotein, PTB binding 2 [Source:HGNC Symbol;Acc:HGNC:25577]	8.78383	-7.34608	0.0440311
ENST00000434342	SEMA3F	ENSG00000001617	semaphorin 3F [Source:HGNC Symbol;Acc:HGNC:10728]	15.0989	-7.43221	0.0318743
ENST00000538577	SLC35B2	ENSG00000157593	solute carrier family 35 member B2 [Source:HGNC Symbol;Acc:HGNC:16872]	15.1956	-7.61966	0.0164658
ENST00000405547	SNED1	ENSG00000162804	sushi, nidogen and EGF like domains 1 [Source:HGNC Symbol;Acc:HGNC:24696]	9.66507	-8.86717	9.15344e-05
ENST00000613264	ST3GAL6	ENSG00000064225	ST3 beta-galactoside alpha-2,3-sialyltransferase 6 [Source:HGNC Symbol;Acc:HGNC:18080]	8.06113	-8.49673	0.000453916
ENST00000493720	UBA5	ENSG00000081307	ubiquitin like modifier activating enzyme 5 [Source:HGNC Symbol;Acc:HGNC:23230]	7.38143	-7.6787	0.0146408
ENST00000647587	ULK3	ENSG00000140474	unc-51 like kinase 3 [Source:HGNC Symbol;Acc:HGNC:19703]	13.5669	-8.27744	0.0155553
ENST00000589225	USP36	ENSG00000055483	ubiquitin specific peptidase 36 [Source:HGNC Symbol;Acc:HGNC:20062]	14.5763	-8.30489	0.0013695
ENST00000588059	VPS4B	ENSG00000119541	vacuolar protein sorting 4 homolog B [Source:HGNC Symbol;Acc:HGNC:10895]	8.24446	-7.463	0.0396091
ENST00000621820	YTHDF3	ENSG00000185728	YTH N6-methyladenosine RNA binding protein 3 [Source:HGNC Symbol;Acc:HGNC:26465]	13.3652	-7.71992	0.0113842
ENST00000614697	ZBTB14	ENSG00000198081	zinc finger and BTB domain containing 14 [Source:HGNC Symbol;Acc:HGNC:12860]	9.21694	-9.83937	1.56433e-06
ENST00000536937	ZNF83	ENSG00000167766	zinc finger protein 83 [Source:HGNC Symbol;Acc:HGNC:13158]	8.4337	-7.58145	0.0288497
ENST00000611026		ENSG00000274333	uncharacterized LOC102724219 [Source:NCBI gene;Acc:102724219]	14.6214	-7.49391	0.0288497
ENST00000610988		ENSG00000276077	uncharacterized LOC102724951 [Source:NCBI gene;Acc:102724951]	14.6214	-7.49391	0.0288497
ENST00000615804		ENSG00000277067	uncharacterized LOC102724843 [Source:NCBI gene;Acc:102724843]	14.6214	-7.49391	0.0288497
ENST00000510692		ENSG00000170089	0	8.49587	-4.3443	0.0115713
446

## Sheet: Data S7
Data S7. Full transcriptomics data after DESEQ2 analysis shown in Figure S2C
Ensembl transcript ID	baseMean	log2FoldChange	lfcSE	stat	pvalue	padj	log10(padj)
ENST00000389680	194700	-1.69353	0.0546591	-30.9835	8.98125e-211	4.83685e-206	205.315
ENST00000410396	5574.14	-3.05516	0.100419	-30.4242	2.63318e-203	7.09051e-199	198.149
ENST00000362079	38513.7	-1.44267	0.0519998	-27.7438	2.07139e-169	3.71849e-165	164.43
ENST00000233143	21338.8	-1.41408	0.0540492	-26.1628	7.05663e-151	9.50088e-147	146.022
ENST00000287038	10482.5	-1.72126	0.0717025	-24.0056	2.42961e-127	2.61693e-123	122.582
ENST00000620232	6452.82	-2.05175	0.0883574	-23.2211	2.78905e-119	2.5034e-115	114.601
ENST00000490232	718969	-1.26657	0.0553359	-22.8888	6.0077e-116	4.62207e-112	111.335
ENST00000364938	5366.87	-2.67277	0.1206	-22.1623	7.94175e-109	5.34629e-105	104.272
ENST00000647841	20211	-1.46294	0.0706115	-20.7181	2.37771e-95	1.4228e-91	90.8469
ENST00000361624	86203.4	-1.0018	0.048383	-20.7057	3.08032e-95	1.65891e-91	90.7802
ENST00000343986	7023.08	-1.40046	0.0683247	-20.4971	2.28521e-93	1.11882e-89	88.9512
ENST00000245458	5503.56	-1.83408	0.0911775	-20.1155	5.39849e-90	2.4228e-86	85.6157
ENST00000245185	20314.1	-1.07915	0.0540923	-19.9501	1.49447e-88	6.19113e-85	84.2082
ENST00000430157	3604.61	-1.6029	0.0812146	-19.7366	1.04517e-86	4.02055e-83	82.3957
ENST00000294189	12728.7	-1.15016	0.0594101	-19.3597	1.68866e-83	6.06286e-80	79.2173
ENST00000448864	7539.48	-1.3482	0.0707552	-19.0544	6.03716e-81	2.03207e-77	76.6921
ENST00000311549	10845.4	-1.1338	0.0598702	-18.9376	5.59357e-80	1.77201e-76	75.7515
ENST00000563390	12322.7	-1.70483	0.0903407	-18.8711	1.97064e-79	5.89603e-76	75.2294
ENST00000525634	9320.23	-1.14309	0.061912	-18.4631	4.0913e-76	1.15967e-72	71.9357
ENST00000439590	3592.02	-1.51524	0.0832357	-18.2042	4.7776e-74	1.28649e-70	69.8906
ENST00000394935	9590.17	-1.20791	0.0675852	-17.8724	1.93657e-71	4.96638e-68	67.304
ENST00000584577	3203.95	-1.50509	0.0873148	-17.2375	1.38842e-66	3.39879e-63	62.4687
ENST00000390930	1424.07	-2.67352	0.155611	-17.1808	3.69629e-66	8.65495e-63	62.0627
ENST00000435983	6213.9	-1.27772	0.0756085	-16.8992	4.56127e-64	1.02353e-60	59.9899
ENST00000363217	2547.15	-1.93004	0.116863	-16.5154	2.8425e-61	6.12332e-58	57.213
ENST00000339600	2640.06	-1.86105	0.113401	-16.4113	1.58882e-60	3.291e-57	56.4827
ENST00000361575	8487.94	-1.79259	0.109986	-16.2984	1.01228e-59	2.01912e-56	55.6948
ENST00000459255	4680.68	-1.90326	0.11886	-16.0126	1.04414e-57	2.00829e-54	53.6972
ENST00000383869	1121.64	-2.71679	0.169931	-15.9876	1.56042e-57	2.62614e-54	53.5807
ENST00000384278	1121.64	-2.71679	0.169931	-15.9876	1.56042e-57	2.62614e-54	53.5807
ENST00000384659	1121.64	-2.71679	0.169931	-15.9876	1.56042e-57	2.62614e-54	53.5807
ENST00000615842	1121.64	-2.71679	0.169931	-15.9876	1.56042e-57	2.62614e-54	53.5807
ENST00000458748	12255.6	-1.11289	0.0704438	-15.7983	3.19578e-56	5.21542e-53	52.2827
ENST00000422514	7432.31	-1.05096	0.0672936	-15.6175	5.53137e-55	8.76153e-52	51.0574
ENST00000361436	12869.9	-0.912057	0.0584562	-15.6024	7.01057e-55	1.07873e-51	50.9671
ENST00000306061	3726.2	-1.28848	0.0832313	-15.4807	4.68539e-54	7.00921e-51	50.1543
ENST00000578186	4539.71	-1.14096	0.0745695	-15.3006	7.57912e-53	1.10317e-49	48.9574
ENST00000516869	159383	-1.62127	0.105978	-15.2981	7.8748e-53	1.11605e-49	48.9523
ENST00000365668	569.327	-3.41936	0.232134	-14.7301	4.12942e-49	5.7023e-46	45.244
ENST00000619779	602.155	-2.90272	0.198153	-14.6489	1.36988e-48	1.7157e-45	44.7656
ENST00000618998	602.155	-2.90272	0.198153	-14.6489	1.36988e-48	1.7157e-45	44.7656
ENST00000610460	602.155	-2.90272	0.198153	-14.6489	1.36988e-48	1.7157e-45	44.7656
ENST00000619471	602.155	-2.90272	0.198153	-14.6489	1.36988e-48	1.7157e-45	44.7656
ENST00000554988	4403.13	-1.76851	0.121143	-14.5986	2.86665e-48	3.50871e-45	44.4549
ENST00000374517	8649.01	-0.921278	0.0638801	-14.422	3.76319e-47	4.42675e-44	43.3539
ENST00000335895	14231.3	-0.81902	0.056791	-14.4217	3.78109e-47	4.42675e-44	43.3539
ENST00000368719	7452.15	-1.02812	0.0715226	-14.3748	7.44648e-47	8.53256e-44	43.0689
ENST00000260379	6878.03	-1.06121	0.0739681	-14.3469	1.11417e-46	1.25008e-43	42.9031
ENST00000377803	4241.4	-1.73489	0.121185	-14.316	1.73844e-46	1.91069e-43	42.7188
ENST00000451311	19419.8	-0.837102	0.0592296	-14.1332	2.37228e-45	2.55518e-42	41.5926
ENST00000295955	19964.6	-0.849649	0.0602173	-14.1097	3.30845e-45	3.49366e-42	41.4567
ENST00000636484	390289	-1.27394	0.0928792	-13.7161	8.13309e-43	8.42322e-40	39.0745
ENST00000407193	27445.3	-0.900443	0.0660035	-13.6424	2.24211e-42	2.27828e-39	38.6424
ENST00000529421	2237.4	-1.31242	0.0962346	-13.6377	2.39016e-42	2.38375e-39	38.6227
ENST00000396984	2671.4	-1.2624	0.0927369	-13.6127	3.36443e-42	3.29439e-39	38.4822
ENST00000648839	21283.1	-0.878727	0.0645733	-13.6082	3.57834e-42	3.44127e-39	38.4633
ENST00000650309	1820.17	-1.6313	0.120216	-13.5698	6.04944e-42	5.71566e-39	38.2429
ENST00000394485	5182.25	-0.973593	0.0723536	-13.456	2.83762e-41	2.60845e-38	37.5836
ENST00000215754	4970.11	-1.16469	0.0865585	-13.4555	2.85764e-41	2.60845e-38	37.5836
ENST00000409733	5632.15	-0.942208	0.0700643	-13.4478	3.17375e-41	2.8487e-38	37.5454
ENST00000396859	36033.6	-0.652493	0.0506739	-12.8763	6.11774e-38	5.40116e-35	34.2675
ENST00000394667	7413	-0.862517	0.0675744	-12.764	2.60584e-37	2.26351e-34	33.6452
ENST00000361739	15415.6	-0.812874	0.0640279	-12.6956	6.25252e-37	5.34491e-34	33.2721
ENST00000504562	10574.8	-0.963691	0.0759914	-12.6816	7.48059e-37	6.2948e-34	33.201
ENST00000272274	4346.96	-0.976226	0.0776075	-12.579	2.75437e-36	2.2821e-33	32.6417
ENST00000250498	2096.51	-1.2894	0.102531	-12.5757	2.87336e-36	2.34462e-33	32.6299
ENST00000309579	1621.47	-1.78607	0.142251	-12.5558	3.69461e-36	2.96975e-33	32.5273
ENST00000215909	8019.82	-0.792509	0.0635821	-12.4643	1.1683e-35	9.25279e-33	32.0337
ENST00000314133	2785.76	-1.16407	0.0937118	-12.4218	1.99068e-35	1.55374e-32	31.8086
ENST00000273223	5259.4	-1.03711	0.0839412	-12.3552	4.56385e-35	3.51123e-32	31.4545
ENST00000458797	2026.68	-1.74205	0.143636	-12.1282	7.48484e-34	5.67741e-31	30.2458
ENST00000501597	21104.1	-0.864466	0.0714118	-12.1054	9.89159e-34	7.39877e-31	30.1308
ENST00000368567	11701.4	-1.10688	0.0922269	-12.0017	3.48031e-33	2.56757e-30	29.5905
ENST00000355057	3602.16	-1.59675	0.134429	-11.878	1.53986e-32	1.12066e-29	28.9505
ENST00000456793	1133.93	-1.61993	0.136672	-11.8527	2.08263e-32	1.48902e-29	28.8271
ENST00000370086	2089.57	-1.16909	0.0986409	-11.8519	2.10274e-32	1.48902e-29	28.8271
ENST00000621411	1721.88	-1.41051	0.119021	-11.8509	2.12895e-32	1.48902e-29	28.8271
ENST00000456586	11421.8	-0.929375	0.07846	-11.8452	2.27863e-32	1.57327e-29	28.8032
ENST00000552361	6029.13	-0.953457	0.0806335	-11.8246	2.91373e-32	1.98632e-29	28.702
ENST00000383861	1012.19	-2.44452	0.206838	-11.8185	3.13163e-32	2.03197e-29	28.6921
ENST00000383925	1012.19	-2.44452	0.206838	-11.8185	3.13163e-32	2.03197e-29	28.6921
ENST00000384782	1012.19	-2.44452	0.206838	-11.8185	3.13163e-32	2.03197e-29	28.6921
ENST00000619109	1012.19	-2.44452	0.206838	-11.8185	3.13163e-32	2.03197e-29	28.6921
ENST00000456292	4622.4	-0.883694	0.0748467	-11.8067	3.60355e-32	2.31035e-29	28.6363
ENST00000602755	595.733	-2.15395	0.185269	-11.6261	3.03687e-31	1.92413e-28	27.7158
ENST00000384436	349.222	-3.00909	0.261326	-11.5147	1.11239e-30	6.96603e-28	27.157
ENST00000600659	3039.49	-1.05328	0.0920221	-11.4459	2.46393e-30	1.52523e-27	26.8167
ENST00000461690	1958.74	-1.22482	0.10757	-11.3863	4.89438e-30	2.99531e-27	26.5236
ENST00000610674	9680.12	-0.70977	0.0629563	-11.274	1.76362e-29	1.06719e-26	25.9718
ENST00000376925	1772.25	-1.2951	0.115175	-11.2447	2.45934e-29	1.47164e-26	25.8322
ENST00000363925	350	-3.16295	0.28189	-11.2205	3.23363e-29	1.91371e-26	25.7181
ENST00000377777	2676.86	-0.999618	0.0890999	-11.2191	3.28731e-29	1.92433e-26	25.7157
ENST00000648006	17607.7	-0.671241	0.0598589	-11.2137	3.49257e-29	2.0225e-26	25.6941
ENST00000314355	2226.48	-1.30124	0.116851	-11.1359	8.3879e-29	4.80564e-26	25.3182
ENST00000647529	2595.92	0.988571	0.0892868	11.0719	1.7178e-28	9.73813e-26	25.0115
ENST00000532829	680.671	-2.00866	0.181856	-11.0453	2.30891e-28	1.29527e-25	24.8876
ENST00000459155	2299.92	-1.48769	0.1352	-11.0036	3.67233e-28	2.0389e-25	24.6906
ENST00000441154	618.757	-2.337	0.212905	-10.9767	4.94512e-28	2.71755e-25	24.5658
ENST00000466501	4282.92	-0.915653	0.0835047	-10.9653	5.61233e-28	3.05305e-25	24.5153
ENST00000645674	15954	-0.723884	0.0663199	-10.915	9.76969e-28	5.26147e-25	24.2789
ENST00000358739	2073.92	-1.07832	0.0989591	-10.8966	1.19641e-27	6.37945e-25	24.1952
ENST00000242577	1783.54	-1.19811	0.110075	-10.8845	1.3665e-27	7.21498e-25	24.1418
ENST00000361227	3521.12	-1.12445	0.104204	-10.7909	3.80243e-27	1.98816e-24	23.7015
ENST00000272348	1688.52	-1.52198	0.14121	-10.7782	4.36542e-27	2.26057e-24	23.6458
ENST00000377401	1083.49	-1.5354	0.142555	-10.7706	4.7403e-27	2.43132e-24	23.6142
ENST00000648437	20580.2	-0.622197	0.0580632	-10.7159	8.5758e-27	4.35707e-24	23.3608
ENST00000184266	1036.08	-1.4143	0.135433	-10.4428	1.58057e-25	7.95531e-23	22.0993
ENST00000580261	23618.8	-0.551685	0.0529528	-10.4184	2.04272e-25	1.01862e-22	21.992
ENST00000372360	8550.83	-0.660513	0.0635718	-10.39	2.75265e-25	1.36003e-22	21.8665
ENST00000378667	1638.25	-1.11481	0.10944	-10.1865	2.27913e-24	1.11584e-21	20.9524
ENST00000359193	1380.85	-1.21819	0.11982	-10.1668	2.7891e-24	1.35322e-21	20.8686
ENST00000369163	1976.87	-1.07326	0.105669	-10.1567	3.09223e-24	1.48689e-21	20.8277
ENST00000222247	12474.3	-0.700954	0.069129	-10.1398	3.67866e-24	1.7496e-21	20.7571
ENST00000649813	1727.11	-1.08427	0.106941	-10.139	3.70932e-24	1.7496e-21	20.7571
ENST00000586895	1556.45	-1.1766	0.116055	-10.1383	3.73604e-24	1.7496e-21	20.7571
ENST00000551016	287.573	2.82506	0.278833	10.1317	3.99465e-24	1.85458e-21	20.7318
ENST00000350608	1305.75	-1.22287	0.120974	-10.1085	5.06424e-24	2.33106e-21	20.6324
ENST00000537328	701.343	-1.65477	0.165645	-9.98982	1.68895e-23	7.70835e-21	20.113
ENST00000361453	6393.07	-0.685977	0.0687765	-9.974	1.9809e-23	8.96481e-21	20.0475
ENST00000352433	2431.71	-0.911267	0.0921027	-9.89403	4.4186e-23	1.98303e-20	19.7027
ENST00000474964	679.846	1.90083	0.192276	9.88593	4.79131e-23	2.13253e-20	19.6711
ENST00000311111	2451.49	-1.36529	0.138455	-9.8609	6.14952e-23	2.71461e-20	19.5663
ENST00000361789	13593.6	-0.664525	0.0678324	-9.79657	1.16479e-22	5.09998e-20	19.2924
ENST00000541790	1540.25	-1.10973	0.115463	-9.61113	7.17584e-22	3.11657e-19	18.5063
ENST00000377745	938.067	-1.34673	0.142156	-9.47358	2.70423e-21	1.16509e-18	17.9336
ENST00000398881	1024.83	-1.32642	0.140212	-9.46011	3.07608e-21	1.31478e-18	17.8811
ENST00000084795	8954.72	-0.651186	0.0689731	-9.44116	3.6867e-21	1.56336e-18	17.8059
ENST00000614247	925.437	-1.726	0.18336	-9.41317	4.81404e-21	2.02547e-18	17.6935
ENST00000369167	1183.4	-1.18544	0.127224	-9.31775	1.18834e-20	4.9611e-18	17.3044
ENST00000270625	15845.3	-0.720947	0.0781048	-9.2305	2.69364e-20	1.11589e-17	16.9524
ENST00000253788	15626.7	-0.51992	0.0563846	-9.22095	2.94475e-20	1.21061e-17	16.917
ENST00000378720	1904.74	-0.956944	0.103989	-9.20233	3.50285e-20	1.42914e-17	16.8449
ENST00000386847	304.949	-2.43385	0.264542	-9.20023	3.57174e-20	1.44629e-17	16.8397
ENST00000379060	15341.9	-0.531308	0.0580279	-9.15609	5.38136e-20	2.16279e-17	16.665
ENST00000256441	730.847	-1.48248	0.16204	-9.14887	5.7534e-20	2.29518e-17	16.6392
ENST00000328848	1061.6	-1.23185	0.13489	-9.13224	6.70962e-20	2.65696e-17	16.5756
ENST00000243997	5031.2	-0.738551	0.0811705	-9.09875	9.13733e-20	3.5919e-17	16.4447
ENST00000395006	2000.42	1.76903	0.194895	9.07685	1.11766e-19	4.36172e-17	16.3603
ENST00000364089	305.553	-2.64658	0.291814	-9.06941	1.19667e-19	4.63647e-17	16.3338
ENST00000616182	558.124	-1.686	0.186024	-9.06333	1.26525e-19	4.86714e-17	16.3127
ENST00000378670	1577.33	-1.08986	0.120342	-9.05634	1.349e-19	5.1525e-17	16.288
ENST00000516672	2443.68	-1.08262	0.120125	-9.01248	2.0145e-19	7.64021e-17	16.1169
ENST00000363450	223.328	-3.56982	0.397793	-8.97406	2.85776e-19	1.07626e-16	15.9681
ENST00000394077	15090.7	-0.579487	0.0646215	-8.96739	3.03614e-19	1.13549e-16	15.9448
ENST00000286953	1046.91	-1.1968	0.134948	-8.86862	7.4058e-19	2.75062e-16	15.5606
ENST00000508493	3257.92	-0.987596	0.111421	-8.86368	7.74158e-19	2.85564e-16	15.5443
ENST00000357790	1129.2	-1.14526	0.129342	-8.85451	8.40553e-19	3.07945e-16	15.5115
ENST00000516201	502.86	-2.05075	0.23331	-8.78983	1.49792e-18	5.4507e-16	15.2635
ENST00000429437	964.427	-1.30387	0.149988	-8.69316	3.52499e-18	1.27408e-15	14.8948
ENST00000396070	454.347	-1.79615	0.208092	-8.63152	6.05438e-18	2.17372e-15	14.6628
ENST00000356950	1323.75	-1.03028	0.119992	-8.58622	8.98746e-18	3.20543e-15	14.4941
ENST00000409614	2125.99	-0.912928	0.106438	-8.5771	9.72928e-18	3.44717e-15	14.4625
ENST00000568293	954.753	-1.40106	0.163445	-8.57208	1.01632e-17	3.57739e-15	14.4464
ENST00000370645	722.39	-1.37778	0.161454	-8.53359	1.4188e-17	4.96164e-15	14.3044
ENST00000612966	915.208	-1.40694	0.165344	-8.50914	1.75221e-17	6.08809e-15	14.2155
ENST00000218388	3454.85	-0.743802	0.0876129	-8.48964	2.07286e-17	7.156e-15	14.1453
ENST00000333151	540.606	-1.63405	0.19254	-8.48679	2.12416e-17	7.28642e-15	14.1375
ENST00000357156	1156.69	-1.11416	0.131327	-8.4839	2.17767e-17	7.4227e-15	14.1294
ENST00000303910	1500.13	-0.959	0.113142	-8.47604	2.32994e-17	7.89177e-15	14.1028
ENST00000396210	1549.56	-0.995665	0.117498	-8.47391	2.37281e-17	7.98673e-15	14.0976
ENST00000380842	3054.65	-0.760228	0.0898084	-8.465	2.56155e-17	8.56846e-15	14.0671
ENST00000347512	4808.9	-0.815914	0.0964999	-8.45508	2.78903e-17	9.27181e-15	14.0328
ENST00000409569	493.873	-1.67361	0.198244	-8.4422	3.11418e-17	1.02892e-14	13.9876
ENST00000417088	1301.8	-1.01898	0.120796	-8.43549	3.29822e-17	1.08308e-14	13.9653
ENST00000370089	2014.71	-0.850018	0.100858	-8.4279	3.51933e-17	1.14869e-14	13.9398
ENST00000404735	13462.9	-0.507753	0.0603853	-8.40856	4.15086e-17	1.34665e-14	13.8707
ENST00000459579	324.607	-2.47896	0.294963	-8.40429	4.30452e-17	1.38814e-14	13.8576
ENST00000228140	1982.8	-1.2765	0.152821	-8.35296	6.65728e-17	2.1341e-14	13.6708
ENST00000304043	6564.84	-0.605628	0.072988	-8.29764	1.06201e-16	3.38428e-14	13.4705
ENST00000438607	4021.64	-0.720984	0.0885264	-8.14428	3.81532e-16	1.20867e-13	12.9177
ENST00000377791	1016	-1.53197	0.188167	-8.14153	3.90311e-16	1.22925e-13	12.9104
ENST00000649336	191.604	8.82168	1.08375	8.13993	3.95499e-16	1.23835e-13	12.9072
ENST00000304218	2512.98	-0.817307	0.100454	-8.13613	4.08101e-16	1.27042e-13	12.8961
ENST00000596731	920.201	-1.22792	0.151425	-8.10911	5.09908e-16	1.57822e-13	12.8018
ENST00000383870	213.007	-2.99946	0.370134	-8.1037	5.33144e-16	1.64071e-13	12.785
ENST00000368809	1933.45	-0.917696	0.113393	-8.09306	5.81839e-16	1.7804e-13	12.7495
ENST00000237500	8625.35	-0.610472	0.075671	-8.06745	7.17832e-16	2.18411e-13	12.6607
ENST00000330029	886.774	-1.20073	0.149206	-8.04744	8.45412e-16	2.55785e-13	12.5921
ENST00000619426	3476.2	-0.743384	0.0927511	-8.01482	1.10296e-15	3.31843e-13	12.4791
ENST00000615966	478.285	-1.69559	0.211601	-8.01316	1.11801e-15	3.34503e-13	12.4756
ENST00000504293	17244.9	-0.489848	0.0614895	-7.96637	1.63403e-15	4.86191e-13	12.3132
ENST00000625876	111993	-2.38076	0.299543	-7.94799	1.89569e-15	5.60948e-13	12.2511
ENST00000355193	417.975	3.1789	0.400809	7.9312	2.1704e-15	6.38726e-13	12.1947
ENST00000367885	543.784	-1.48659	0.188208	-7.89866	2.81913e-15	8.25132e-13	12.0835
ENST00000368738	1318.92	-0.974339	0.123425	-7.89416	2.9228e-15	8.50851e-13	12.0701
ENST00000527673	13825.9	-0.612991	0.0782576	-7.83299	4.76384e-15	1.37934e-12	11.8603
ENST00000408968	629.254	-1.43637	0.183906	-7.81035	5.70307e-15	1.64246e-12	11.7845
ENST00000409320	4539.67	-0.775694	0.0995518	-7.79186	6.60278e-15	1.89145e-12	11.7232
ENST00000007516	1156.28	-0.991335	0.127395	-7.78157	7.16289e-15	2.04105e-12	11.6901
ENST00000588301	5105.44	-0.669236	0.0861313	-7.76995	7.85202e-15	2.22563e-12	11.6525
ENST00000646647	388.711	-1.94834	0.252259	-7.72356	1.13124e-14	3.18967e-12	11.4963
ENST00000365128	152.956	-3.31427	0.430174	-7.70448	1.31372e-14	3.68493e-12	11.4336
ENST00000374077	1214.87	-1.06989	0.139197	-7.68613	1.51654e-14	4.23177e-12	11.3735
ENST00000394225	515.444	-1.49901	0.195768	-7.65709	1.90189e-14	5.27971e-12	11.2774
ENST00000562935	317.719	-1.92771	0.253412	-7.60704	2.80445e-14	7.74533e-12	11.111
ENST00000264258	1928.72	-0.766881	0.101751	-7.53685	4.8146e-14	1.32291e-11	10.8785
ENST00000485439	713.841	-1.44737	0.192075	-7.53541	4.86796e-14	1.33078e-11	10.8759
ENST00000302422	427.242	-1.59975	0.212419	-7.53113	5.03042e-14	1.36825e-11	10.8638
ENST00000449733	550.478	1.37827	0.183031	7.53025	5.06449e-14	1.37059e-11	10.8631
ENST00000596362	334.594	1.8445	0.245214	7.52203	5.3933e-14	1.45228e-11	10.8379
ENST00000602728	1406.25	-0.86919	0.115975	-7.4946	6.64992e-14	1.78175e-11	10.7492
ENST00000522934	1591.74	-0.884273	0.118651	-7.45273	9.14306e-14	2.43762e-11	10.613
ENST00000452606	1880.53	-1.31612	0.176931	-7.43861	1.01752e-13	2.69944e-11	10.5687
ENST00000216225	1472.09	-0.868334	0.116876	-7.42951	1.08999e-13	2.87753e-11	10.541
ENST00000361381	14006.3	-0.585112	0.0791456	-7.39286	1.43703e-13	3.77518e-11	10.4231
ENST00000230050	20518.8	-0.395616	0.0537012	-7.36699	1.74528e-13	4.56273e-11	10.3408
ENST00000539745	705.523	-1.23792	0.169014	-7.32436	2.40046e-13	6.24526e-11	10.2044
ENST00000311672	4564.8	-0.595434	0.0813566	-7.31882	2.50165e-13	6.47723e-11	10.1886
ENST00000456923	593.367	1.51986	0.207869	7.3116	2.63973e-13	6.80205e-11	10.1674
ENST00000361899	8789.8	-0.574508	0.0786092	-7.30841	2.70319e-13	6.93239e-11	10.1591
ENST00000355968	30142.9	-0.377453	0.0516798	-7.30367	2.80016e-13	7.14704e-11	10.1459
ENST00000322028	1254.85	-1.11097	0.152579	-7.28131	3.30585e-13	8.39795e-11	10.0758
ENST00000479421	210.435	2.47606	0.340134	7.27966	3.34653e-13	8.46139e-11	10.0726
ENST00000482370	2869.12	-0.818001	0.112866	-7.24751	4.24502e-13	1.0683e-10	9.97131
ENST00000331817	46642.2	0.418286	0.0577883	7.23825	4.54513e-13	1.1385e-10	9.94367
ENST00000377811	719.964	-1.1576	0.160123	-7.22945	4.84963e-13	1.20915e-10	9.91752
ENST00000545683	568.591	-1.3454	0.187557	-7.1733	7.32128e-13	1.81699e-10	9.74065
ENST00000271638	1826.28	-0.795234	0.111123	-7.15631	8.28751e-13	2.04736e-10	9.68881
ENST00000395119	3270.16	0.585387	0.082052	7.13435	9.72477e-13	2.39145e-10	9.62134
ENST00000612809	516.621	-1.57515	0.221196	-7.12104	1.07116e-12	2.62214e-10	9.58134
ENST00000356530	789.866	-1.08812	0.153121	-7.10628	1.19214e-12	2.90509e-10	9.53684
ENST00000478196	2958.45	-0.750324	0.105718	-7.09737	1.27149e-12	3.08451e-10	9.51081
ENST00000244537	657.025	-1.19108	0.168629	-7.06334	1.62543e-12	3.92545e-10	9.40611
ENST00000327772	1168.99	-0.891372	0.126333	-7.05573	1.71697e-12	4.12802e-10	9.38426
ENST00000262189	421.457	-1.69984	0.241759	-7.03113	2.04864e-12	4.88184e-10	9.31142
ENST00000558084	421.457	-1.69984	0.241759	-7.03113	2.04864e-12	4.88184e-10	9.31142
ENST00000620041	9708.07	-0.461139	0.0657277	-7.0159	2.28471e-12	5.4204e-10	9.26597
ENST00000247655	5459.56	-0.549314	0.0784008	-7.00648	2.44382e-12	5.77245e-10	9.23864
ENST00000642581	127.75	-6.17873	0.88238	-7.00235	2.51712e-12	5.91963e-10	9.22771
ENST00000394186	658.203	-1.21822	0.174461	-6.98279	2.89384e-12	6.76656e-10	9.16963
ENST00000311208	37498.9	0.3845	0.0550672	6.98237	2.90238e-12	6.76656e-10	9.16963
ENST00000367889	527.565	-1.33299	0.191005	-6.97879	2.97737e-12	6.91148e-10	9.16043
ENST00000361390	7888.11	-0.502163	0.0721019	-6.96463	3.29269e-12	7.61063e-10	9.11858
ENST00000597451	1397.65	-0.824808	0.118762	-6.94506	3.78288e-12	8.70629e-10	9.06017
ENST00000520868	586.612	-1.27843	0.184436	-6.93156	4.16236e-12	9.53888e-10	9.0205
ENST00000331944	290.97	-1.82739	0.263852	-6.92584	4.33394e-12	9.89001e-10	9.0048
ENST00000517682	438.394	-1.55384	0.225101	-6.90288	5.09586e-12	1.15796e-09	8.93631
ENST00000233468	2707.09	-0.607354	0.0883585	-6.87375	6.25357e-12	1.41507e-09	8.84922
ENST00000329143	112.772	3.6675	0.534517	6.86134	6.82183e-12	1.5372e-09	8.81327
ENST00000229239	15910	-0.441037	0.0644295	-6.84526	7.63353e-12	1.71293e-09	8.76626
ENST00000363484	115.345	-3.44001	0.502625	-6.84408	7.69703e-12	1.72001e-09	8.76447
ENST00000521309	555.548	1.64045	0.239722	6.84312	7.74848e-12	1.72436e-09	8.76337
ENST00000649007	3806.4	0.555784	0.0812638	6.83925	7.96089e-12	1.76434e-09	8.75342
ENST00000614378	1092.19	-0.922501	0.135206	-6.82293	8.92018e-12	1.96884e-09	8.70579
ENST00000549370	2650.58	-0.740492	0.108698	-6.81236	9.6013e-12	2.11052e-09	8.67561
ENST00000258424	2399.06	-0.724494	0.106618	-6.79523	1.08142e-11	2.36748e-09	8.62571
ENST00000401609	14681.1	0.413772	0.0611385	6.76779	1.30766e-11	2.85117e-09	8.54498
ENST00000534320	96.5854	7.45636	1.10278	6.7614	1.36666e-11	2.96781e-09	8.52756
ENST00000463836	403.31	-1.48079	0.219271	-6.75323	1.44586e-11	3.12718e-09	8.50485
ENST00000618052	660.977	-1.55065	0.230781	-6.71916	1.8277e-11	3.93723e-09	8.40481
ENST00000363046	65405.1	-2.03149	0.303033	-6.70387	2.02969e-11	4.35494e-09	8.36102
ENST00000376327	2889.59	-0.662392	0.0993615	-6.66649	2.62001e-11	5.59924e-09	8.25187
ENST00000322989	897.05	-0.954055	0.143222	-6.66136	2.71304e-11	5.77513e-09	8.23844
ENST00000600880	2375.05	-1.01816	0.152876	-6.66	2.7383e-11	5.80596e-09	8.23613
ENST00000528164	809.684	-0.996201	0.150664	-6.61205	3.79033e-11	8.00503e-09	8.09664
ENST00000295682	549.037	-1.22842	0.186431	-6.58916	4.42319e-11	9.30512e-09	8.03128
ENST00000356005	1928.04	-0.864884	0.131367	-6.58371	4.58838e-11	9.61507e-09	8.01705
ENST00000539476	137.478	5.33759	0.810865	6.58259	4.62338e-11	9.65085e-09	8.01543
ENST00000369155	809.073	-0.996411	0.152349	-6.54034	6.13804e-11	1.27631e-08	7.89404
ENST00000525085	418.381	-1.42491	0.218558	-6.51957	7.05081e-11	1.46047e-08	7.83551
ENST00000538654	1904.33	-0.741463	0.114359	-6.48367	8.95192e-11	1.84715e-08	7.7335
ENST00000399808	4105.61	-0.647941	0.100104	-6.47265	9.62978e-11	1.97943e-08	7.70346
ENST00000359611	703.866	-1.07289	0.166422	-6.44683	1.14216e-10	2.33882e-08	7.631
ENST00000361566	15837.6	0.364206	0.0565658	6.43862	1.20568e-10	2.45954e-08	7.60915
ENST00000308987	2107.76	-0.679453	0.105731	-6.42625	1.30791e-10	2.65802e-08	7.57544
ENST00000618305	294.789	-1.70992	0.266118	-6.42542	1.31502e-10	2.66242e-08	7.57472
ENST00000229379	3565.55	-0.642743	0.100204	-6.41433	1.41446e-10	2.85302e-08	7.5447
ENST00000613865	8727.31	-0.763196	0.119233	-6.40087	1.54491e-10	3.10453e-08	7.508
ENST00000387347	2.76071e+06	-0.504897	0.0789384	-6.39609	1.59401e-10	3.19128e-08	7.49603
ENST00000471152	1332.48	-1.07494	0.168106	-6.39443	1.61145e-10	3.21424e-08	7.49292
ENST00000358918	1147.84	0.986326	0.154912	6.36702	1.92734e-10	3.83014e-08	7.41679
ENST00000275080	266.421	-1.75693	0.276572	-6.35251	2.11829e-10	4.19413e-08	7.37736
ENST00000619466	817.338	-0.996198	0.156863	-6.35073	2.14292e-10	4.22735e-08	7.37393
ENST00000372994	434.737	-1.37411	0.216459	-6.34814	2.17935e-10	4.28355e-08	7.3682
ENST00000339812	371.027	-1.48896	0.234625	-6.34613	2.20792e-10	4.3239e-08	7.36412
ENST00000326677	385.416	-1.53979	0.242683	-6.34484	2.22657e-10	4.34464e-08	7.36205
ENST00000566130	462.489	2.52502	0.400581	6.30339	2.91207e-10	5.66172e-08	7.24705
ENST00000367569	1413.99	-0.729677	0.11605	-6.2876	3.22404e-10	6.24571e-08	7.20442
ENST00000605997	754.348	-0.979899	0.156065	-6.27878	3.41241e-10	6.58693e-08	7.18132
ENST00000371437	1020.6	-1.12485	0.179297	-6.2737	3.52557e-10	6.78106e-08	7.1687
ENST00000546591	1219.93	-0.780723	0.124554	-6.26817	3.65313e-10	7.0014e-08	7.15482
ENST00000361567	8949.19	-0.520072	0.0829821	-6.26728	3.674e-10	7.01644e-08	7.15388
ENST00000304312	1184.94	-0.828729	0.132392	-6.25966	3.85827e-10	7.3423e-08	7.13417
ENST00000367089	965.158	-0.864838	0.138191	-6.25827	3.89267e-10	7.38167e-08	7.13185
ENST00000615164	2533.39	-0.747538	0.119577	-6.2515	4.06527e-10	7.68193e-08	7.11453
ENST00000374078	369.979	-1.42171	0.227556	-6.24773	4.16453e-10	7.84199e-08	7.10557
ENST00000378024	25430.4	-0.345007	0.0553062	-6.23813	4.42847e-10	8.30993e-08	7.0804
ENST00000419711	3510.67	0.498093	0.0799526	6.22985	4.6688e-10	8.70801e-08	7.06008
ENST00000356455	1587.37	-0.683271	0.109679	-6.22971	4.67294e-10	8.70801e-08	7.06008
ENST00000424598	91.2097	7.78376	1.25015	6.22624	4.77753e-10	8.87221e-08	7.05197
ENST00000229281	732.616	-1.0019	0.162208	-6.17662	6.54897e-10	1.21201e-07	6.91649
ENST00000501122	9095.15	-0.381211	0.0617452	-6.17394	6.66088e-10	1.2285e-07	6.91062
ENST00000237858	756.231	-0.976722	0.158533	-6.16101	7.22814e-10	1.32857e-07	6.87662
ENST00000451270	54444.6	0.318317	0.0516815	6.15922	7.31064e-10	1.33916e-07	6.87317
ENST00000606999	638.856	-1.37678	0.223792	-6.15206	7.64817e-10	1.39625e-07	6.85504
ENST00000391141	146.117	-2.91784	0.477209	-6.1144	9.69233e-10	1.76345e-07	6.75364
ENST00000380394	26001.3	0.352781	0.0579004	6.09289	1.10888e-09	2.01074e-07	6.69665
ENST00000469483	266.52	-2.04015	0.334908	-6.09168	1.11731e-09	2.01922e-07	6.69482
ENST00000514808	154.143	-2.58712	0.425281	-6.08331	1.17724e-09	2.12041e-07	6.67358
ENST00000648328	303.958	-1.54406	0.254752	-6.06103	1.35249e-09	2.42794e-07	6.61476
ENST00000352861	1831.12	-0.72772	0.120288	-6.04981	1.45018e-09	2.59466e-07	6.58592
ENST00000339647	17811.3	0.334744	0.0553656	6.04605	1.48437e-09	2.64705e-07	6.57724
ENST00000272424	517.91	-1.30899	0.217392	-6.02134	1.72976e-09	3.07446e-07	6.51223
ENST00000533186	578.292	1.99679	0.332059	6.01335	1.81726e-09	3.21936e-07	6.49223
ENST00000517625	1684.61	-0.663816	0.110737	-5.99454	2.04058e-09	3.60314e-07	6.44332
ENST00000409194	3208.79	-0.553402	0.0923454	-5.99275	2.06327e-09	3.63129e-07	6.43994
ENST00000512493	10950.1	-0.451177	0.0755959	-5.96828	2.39773e-09	4.20617e-07	6.37611
ENST00000615544	1091.77	0.773401	0.129909	5.95343	2.62585e-09	4.59141e-07	6.33805
ENST00000515982	376.344	-1.77996	0.299393	-5.94521	2.76102e-09	4.81213e-07	6.31766
ENST00000364729	112.901	-3.03957	0.512266	-5.93358	2.96395e-09	5.14914e-07	6.28827
ENST00000616577	410.883	-1.27662	0.216674	-5.89193	3.81722e-09	6.59712e-07	6.18065
ENST00000620753	822.073	1.03916	0.176377	5.89172	3.82193e-09	6.59712e-07	6.18065
ENST00000203407	5028.39	0.437577	0.0743921	5.88203	4.05257e-09	6.95879e-07	6.15747
ENST00000523027	343.628	1.7114	0.290963	5.88184	4.0573e-09	6.95879e-07	6.15747
ENST00000301821	35188.8	-0.381916	0.0649674	-5.87858	4.13808e-09	7.0748e-07	6.15029
ENST00000355938	1545.26	-0.702098	0.120146	-5.84371	5.10502e-09	8.70035e-07	6.06046
ENST00000292614	555.298	-1.06291	0.181943	-5.84198	5.15835e-09	8.7635e-07	6.05732
ENST00000547897	1631.61	-0.886311	0.152014	-5.83047	5.5272e-09	9.3606e-07	6.0287
ENST00000309268	161638	0.29839	0.0512331	5.82417	5.73979e-09	9.69016e-07	6.01367
ENST00000377733	478.92	-1.16122	0.200418	-5.79401	6.8724e-09	1.1566e-06	5.93682
ENST00000249289	913.584	-0.843341	0.146565	-5.75403	8.7143e-09	1.46202e-06	5.83505
ENST00000249786	1891.64	-0.806975	0.140275	-5.7528	8.77779e-09	1.4681e-06	5.83324
ENST00000460675	229.763	-1.79445	0.312441	-5.74334	9.28275e-09	1.54775e-06	5.8103
ENST00000521724	1758.55	1.10232	0.19198	5.74184	9.36553e-09	1.55673e-06	5.80779
ENST00000616327	128.372	2.96305	0.51613	5.7409	9.41722e-09	1.56051e-06	5.80673
ENST00000556230	230.512	-1.7905	0.312448	-5.73057	1.00095e-08	1.65356e-06	5.78158
ENST00000355801	279.332	-1.73011	0.305669	-5.66008	1.513e-08	2.49183e-06	5.60348
ENST00000622629	214.081	1.78521	0.316168	5.64641	1.63832e-08	2.69e-06	5.57025
ENST00000451956	540.75	1.09131	0.193608	5.63673	1.73308e-08	2.83693e-06	5.54715
ENST00000498385	611.515	-1.06307	0.188643	-5.63534	1.74714e-08	2.85127e-06	5.54496
ENST00000482512	1228.96	-0.782265	0.139224	-5.61874	1.92353e-08	3.12967e-06	5.5045
ENST00000252102	1497.15	-0.639423	0.113866	-5.61558	1.95909e-08	3.17791e-06	5.49786
ENST00000558815	617.925	-0.978837	0.174429	-5.61168	2.00374e-08	3.24059e-06	5.48938
ENST00000379666	203.97	-1.81534	0.324707	-5.59071	2.26149e-08	3.64649e-06	5.43812
ENST00000582743	8930.86	0.357221	0.0639224	5.58836	2.2922e-08	3.68497e-06	5.43357
ENST00000602361	32903.1	-2.21308	0.397912	-5.56172	2.67123e-08	4.28153e-06	5.3684
ENST00000642886	2080.35	-0.543975	0.0978218	-5.56087	2.68429e-08	4.28969e-06	5.36757
ENST00000339624	1391.14	-0.89127	0.160553	-5.55125	2.83629e-08	4.51918e-06	5.34494
ENST00000382671	2164.46	0.530524	0.0957204	5.54243	2.98298e-08	4.7389e-06	5.32432
ENST00000565768	301.433	-1.44756	0.261324	-5.53935	3.03588e-08	4.80874e-06	5.31797
ENST00000361308	3858.29	0.441741	0.0799902	5.52244	3.34333e-08	5.2802e-06	5.27735
ENST00000368811	1453.28	-0.658674	0.119442	-5.51457	3.49632e-08	5.50568e-06	5.25919
ENST00000292475	470.707	-1.09174	0.19898	-5.4867	4.09517e-08	6.42989e-06	5.1918
ENST00000321153	10579.7	-0.34108	0.0622049	-5.48317	4.17779e-08	6.54054e-06	5.18439
ENST00000511206	887.729	0.807923	0.148981	5.42298	5.86141e-08	9.14975e-06	5.03859
ENST00000521291	319.801	-1.33248	0.246555	-5.4044	6.50267e-08	1.01214e-05	4.99476
ENST00000348547	6479.06	0.362694	0.0672586	5.39254	6.94693e-08	1.07818e-05	4.96731
ENST00000373856	1699.84	0.583738	0.108325	5.38879	7.09347e-08	1.09776e-05	4.95949
ENST00000569857	907.809	0.765137	0.142038	5.38685	7.17018e-08	1.10645e-05	4.95607
ENST00000254301	1466.52	-0.611181	0.113606	-5.37984	7.45539e-08	1.14717e-05	4.94037
ENST00000512737	14642.6	-0.390169	0.0725669	-5.37668	7.58737e-08	1.16415e-05	4.93399
ENST00000274787	765.588	-0.831453	0.15501	-5.36385	8.14655e-08	1.2464e-05	4.90434
ENST00000358156	209.247	1.692	0.31611	5.35256	8.67197e-08	1.32303e-05	4.87843
ENST00000505059	397.271	-1.19591	0.223774	-5.34429	9.07704e-08	1.38092e-05	4.85983
ENST00000391865	2782.76	0.496637	0.0930684	5.33626	9.4883e-08	1.43942e-05	4.84181
ENST00000301457	467.9	-1.13688	0.21315	-5.33371	9.62264e-08	1.45569e-05	4.83693
ENST00000319517	650.334	-0.896168	0.168058	-5.33248	9.68806e-08	1.46149e-05	4.83521
ENST00000614145	800.213	-0.855285	0.160415	-5.33172	9.72891e-08	1.46355e-05	4.83459
ENST00000543532	98.3668	3.13713	0.589351	5.32302	1.02061e-07	1.53106e-05	4.81501
ENST00000396705	35253	0.338316	0.0635873	5.32049	1.03487e-07	1.54814e-05	4.81019
ENST00000442744	1096.84	-0.688477	0.129415	-5.31991	1.03821e-07	1.54883e-05	4.81
ENST00000426059	1210.73	0.663159	0.124695	5.31826	1.04766e-07	1.55862e-05	4.80726
ENST00000276062	619.883	-0.91115	0.171614	-5.30931	1.10043e-07	1.63261e-05	4.78712
ENST00000449062	43.6553	9.12051	1.71815	5.30832	1.1064e-07	1.63695e-05	4.78596
ENST00000635200	1839.34	-0.549609	0.10368	-5.301	1.15171e-07	1.69933e-05	4.76972
ENST00000491306	2945.16	-0.556918	0.105214	-5.29319	1.202e-07	1.76868e-05	4.75235
ENST00000460105	207.795	1.80865	0.341898	5.29004	1.22288e-07	1.7945e-05	4.74606
ENST00000225873	116.116	4.15478	0.787304	5.27722	1.31158e-07	1.91943e-05	4.71683
ENST00000517887	170.942	-1.92159	0.367061	-5.23508	1.64915e-07	2.40691e-05	4.61854
ENST00000323981	865.24	-0.867717	0.165963	-5.22837	1.71013e-07	2.48917e-05	4.60395
ENST00000313511	7687.85	0.340391	0.0651292	5.22639	1.72853e-07	2.50917e-05	4.60047
ENST00000644774	789.209	0.804105	0.154043	5.21999	1.78933e-07	2.59044e-05	4.58663
ENST00000329251	48141.2	0.280683	0.0538029	5.21688	1.81965e-07	2.62663e-05	4.5806
ENST00000368132	268.801	-1.75432	0.336306	-5.21643	1.82408e-07	2.62663e-05	4.5806
ENST00000340622	41.1571	9.03115	1.73684	5.19976	1.99544e-07	2.86571e-05	4.54277
ENST00000194214	689.716	-0.843278	0.162697	-5.18311	2.18219e-07	3.12558e-05	4.50507
ENST00000401406	498.327	-0.995618	0.192432	-5.17387	2.29299e-07	3.27557e-05	4.48471
ENST00000619594	426.079	-1.21175	0.234246	-5.17299	2.3038e-07	3.2823e-05	4.48382
ENST00000379221	1239.82	-0.634476	0.122805	-5.16653	2.38483e-07	3.38878e-05	4.46996
ENST00000571691	1543.68	0.804575	0.155801	5.16413	2.41556e-07	3.42343e-05	4.46554
ENST00000396682	772.324	-0.793885	0.153755	-5.16332	2.42602e-07	3.42922e-05	4.46481
ENST00000510756	1400.04	0.644426	0.124902	5.15944	2.47695e-07	3.49204e-05	4.45692
ENST00000625359	41.5896	8.93399	1.73512	5.14893	2.61972e-07	3.68368e-05	4.43372
ENST00000308961	1185.2	-0.684797	0.133095	-5.14517	2.67283e-07	3.74857e-05	4.42613
ENST00000379097	267.519	-1.60069	0.311346	-5.14118	2.73017e-07	3.81905e-05	4.41804
ENST00000253003	3681.06	0.421171	0.0822735	5.11916	3.06905e-07	4.28195e-05	4.36836
ENST00000306024	2416.93	-0.471365	0.0921522	-5.11507	3.13621e-07	4.36435e-05	4.36008
ENST00000602318	500.488	-1.08788	0.212931	-5.10908	3.23732e-07	4.49346e-05	4.34742
ENST00000384765	132.434	-2.18263	0.428365	-5.09526	3.48261e-07	4.82149e-05	4.31682
ENST00000449683	403.535	-1.115	0.219104	-5.08891	3.60125e-07	4.97296e-05	4.30338
ENST00000301587	5112.72	-0.363785	0.0716145	-5.07976	3.77914e-07	5.20526e-05	4.28356
ENST00000589599	4111.68	0.440009	0.086953	5.0603	4.18588e-07	5.75078e-05	4.24027
ENST00000429728	193.714	-1.7007	0.336619	-5.05229	4.3654e-07	5.98215e-05	4.22314
ENST00000557342	1584.36	-0.565117	0.111985	-5.04637	4.50283e-07	6.15482e-05	4.21078
ENST00000537888	37.9899	8.89964	1.76494	5.04248	4.59547e-07	6.26555e-05	4.20304
ENST00000449103	1026.68	0.831351	0.16491	5.04124	4.62531e-07	6.2903e-05	4.20133
ENST00000371317	866.848	-0.761334	0.151165	-5.03644	4.74268e-07	6.43368e-05	4.19154
ENST00000361335	1679.82	-0.603312	0.119815	-5.03538	4.76902e-07	6.45316e-05	4.19023
ENST00000642797	73.3278	-7.91821	1.5748	-5.02806	4.95463e-07	6.6875e-05	4.17474
ENST00000353107	1520.84	-0.605064	0.120518	-5.02053	5.15285e-07	6.93767e-05	4.15879
ENST00000624069	5281.62	0.385961	0.0769379	5.01653	5.26135e-07	7.06608e-05	4.15082
ENST00000384437	100.521	-2.80233	0.558754	-5.01532	5.29444e-07	7.09284e-05	4.14918
ENST00000636009	42.8664	-8.6362	1.72246	-5.01388	5.33439e-07	7.12862e-05	4.14699
ENST00000287239	42.9328	-8.63672	1.72286	-5.01303	5.35803e-07	7.1425e-05	4.14615
ENST00000395354	307.988	2.24182	0.447307	5.01181	5.39203e-07	7.17007e-05	4.14448
ENST00000573283	66901.9	0.242455	0.0484664	5.00254	5.65806e-07	7.50529e-05	4.12463
ENST00000415352	1612.9	0.597043	0.119565	4.99345	5.93105e-07	7.84808e-05	4.10524
ENST00000388837	5391.74	0.525669	0.10531	4.99165	5.98672e-07	7.90232e-05	4.10225
ENST00000335195	36.6156	8.85815	1.77615	4.98726	6.12402e-07	8.06379e-05	4.09346
ENST00000314328	645.065	-0.837548	0.168269	-4.97743	6.44336e-07	8.46359e-05	4.07245
ENST00000330244	282.956	-1.32628	0.267034	-4.96671	6.80979e-07	8.92314e-05	4.04948
ENST00000371527	42.2399	-8.56289	1.73212	-4.94358	7.67007e-07	0.00010026	3.99887
ENST00000542879	35.6713	8.81525	1.78365	4.94224	7.72292e-07	0.000100707	3.99694
ENST00000345201	41.1722	-8.56983	1.73638	-4.93546	7.99602e-07	0.000104016	3.9829
ENST00000405547	38.2316	8.70709	1.76658	4.92878	8.27454e-07	0.00010738	3.96908
ENST00000412097	2694.95	-0.432518	0.0879333	-4.91871	8.71157e-07	0.000112779	3.94777
ENST00000578804	1385.72	0.578381	0.117662	4.9156	8.85129e-07	0.000114313	3.9419
ENST00000262776	8694.31	0.319386	0.065021	4.91204	9.01317e-07	0.000116067	3.93529
ENST00000535477	40.4087	-8.55118	1.74099	-4.91167	9.03017e-07	0.000116067	3.93529
ENST00000405442	5104.4	0.34925	0.0711674	4.90745	9.22675e-07	0.000118311	3.92697
ENST00000411926	294.6	-1.30726	0.266868	-4.89854	9.655e-07	0.000123508	3.9083
ENST00000399817	1142.22	-0.650367	0.13311	-4.88594	1.02939e-06	0.000131369	3.88151
ENST00000328736	53.1491	7.80323	1.59853	4.88151	1.05276e-06	0.000134033	3.87279
ENST00000647131	833.499	-0.818716	0.167801	-4.87909	1.06578e-06	0.000135371	3.86847
ENST00000358025	1788.4	-0.79811	0.163657	-4.87673	1.07856e-06	0.000136459	3.865
ENST00000311469	175.612	-23.8354	4.88773	-4.87658	1.07941e-06	0.000136459	3.865
ENST00000414487	1316.95	-0.632624	0.129762	-4.87526	1.08667e-06	0.000137055	3.8631
ENST00000515752	40.3402	-8.50425	1.74584	-4.87116	1.10946e-06	0.000139602	3.85511
ENST00000585202	651.804	0.924917	0.189976	4.86861	1.12388e-06	0.000141088	3.85051
ENST00000278483	743.17	-0.792702	0.163216	-4.85678	1.19311e-06	0.00014943	3.82556
ENST00000643335	170.324	1.92607	0.397135	4.84992	1.23513e-06	0.000154334	3.81154
ENST00000370165	33.6854	8.74391	1.80461	4.84532	1.26405e-06	0.000157582	3.80249
ENST00000382292	623.384	-0.829439	0.171631	-4.83268	1.34706e-06	0.000167543	3.77587
ENST00000296102	579.511	-0.864591	0.178982	-4.83061	1.36116e-06	0.000168906	3.77236
ENST00000394332	14544.8	-0.364394	0.0755033	-4.8262	1.3916e-06	0.000172287	3.76375
ENST00000618098	38.3938	-8.47846	1.75729	-4.82473	1.40195e-06	0.00017317	3.76153
ENST00000278840	4078.64	0.442669	0.0918333	4.82036	1.43302e-06	0.000176602	3.753
ENST00000215956	713.973	-0.874681	0.181684	-4.81431	1.47709e-06	0.000181618	3.74084
ENST00000377459	962.885	-0.681179	0.1416	-4.81059	1.50486e-06	0.000184611	3.73374
ENST00000300688	1702.91	-0.578894	0.120701	-4.7961	1.61787e-06	0.000198023	3.70328
ENST00000313115	657.292	-0.796951	0.166233	-4.7942	1.63329e-06	0.000199458	3.70015
ENST00000555054	793.177	0.769206	0.160822	4.78297	1.72728e-06	0.000210063	3.67765
ENST00000381885	36.9287	8.59598	1.79724	4.78289	1.72793e-06	0.000210063	3.67765
ENST00000640056	1649.94	-0.524736	0.109876	-4.77571	1.79078e-06	0.000217213	3.66311
ENST00000544079	175.747	-1.8935	0.396881	-4.77096	1.83352e-06	0.000221898	3.65385
ENST00000649722	37.1693	-8.42608	1.76807	-4.76569	1.8821e-06	0.00022714	3.64371
ENST00000585421	799.317	-0.719578	0.151002	-4.76535	1.88527e-06	0.00022714	3.64371
ENST00000345807	4182.99	0.3755	0.0789298	4.7574	1.96107e-06	0.000235744	3.62756
ENST00000543642	32.4846	8.63557	1.81886	4.74779	2.05647e-06	0.000246662	3.6079
ENST00000240095	33.7422	8.61631	1.81632	4.74382	2.09727e-06	0.000250996	3.60033
ENST00000300408	8357.67	0.305487	0.0644186	4.74221	2.11399e-06	0.000252437	3.59785
ENST00000449886	193.842	1.57225	0.331719	4.73972	2.14014e-06	0.000254994	3.59347
ENST00000637806	65.8373	-5.47823	1.15608	-4.73862	2.15178e-06	0.000255814	3.59207
ENST00000393893	498.15	0.99246	0.209467	4.73803	2.15806e-06	0.000255996	3.59177
ENST00000419477	366.294	2.45819	0.518959	4.73678	2.17145e-06	0.000257018	3.59004
ENST00000336023	60739.1	0.261657	0.0552573	4.73525	2.18789e-06	0.000258397	3.58771
ENST00000648056	33.7271	8.5585	1.80943	4.72993	2.24592e-06	0.00026467	3.57729
ENST00000560155	33.5025	8.53798	1.81244	4.71076	2.46792e-06	0.000290196	3.53731
ENST00000368533	101.279	-3.15858	0.671641	-4.70278	2.56644e-06	0.000300764	3.52177
ENST00000414273	249.412	-1.44095	0.306417	-4.70258	2.56896e-06	0.000300764	3.52177
ENST00000280357	1207.84	-0.62243	0.132475	-4.69846	2.62126e-06	0.000306221	3.51397
ENST00000615922	35.9007	-8.3608	1.78279	-4.68974	2.73557e-06	0.000318884	3.49637
ENST00000397604	2022.78	0.4656	0.0992942	4.6891	2.74413e-06	0.00031919	3.49595
ENST00000527132	51.0859	-5.35194	1.14291	-4.68273	2.83081e-06	0.000328563	3.48338
ENST00000436146	5159.44	-0.405139	0.0867322	-4.67115	2.99518e-06	0.000346893	3.4598
ENST00000641703	35.1205	-8.34843	1.78794	-4.66931	3.0221e-06	0.00034926	3.45685
ENST00000542214	223.693	-1.70393	0.365653	-4.65995	3.16279e-06	0.000364736	3.43802
ENST00000528610	2167.7	0.470228	0.1011	4.65114	3.30111e-06	0.000379875	3.42036
ENST00000579649	974.635	-0.869155	0.186929	-4.64965	3.32498e-06	0.000381805	3.41816
ENST00000391851	5497.91	0.361359	0.0778617	4.64103	3.4667e-06	0.000396983	3.40123
ENST00000495401	324.087	-1.29365	0.278761	-4.64072	3.4719e-06	0.000396983	3.40123
ENST00000514057	1293	-0.609832	0.131495	-4.63769	3.52326e-06	0.000402002	3.39577
ENST00000514888	828.362	-1.60177	0.345511	-4.63593	3.55335e-06	0.000404579	3.393
ENST00000604621	256.217	-1.33643	0.288374	-4.63437	3.58028e-06	0.000406785	3.39064
ENST00000520272	187.146	-1.59178	0.343952	-4.62791	3.69381e-06	0.000418801	3.37799
ENST00000403683	2658.95	-0.582704	0.12598	-4.62538	3.73911e-06	0.000423046	3.37361
ENST00000284617	35.2149	-8.26785	1.7886	-4.62252	3.79103e-06	0.000428021	3.36854
ENST00000294428	30.1477	8.55114	1.85214	4.6169	3.89506e-06	0.000438846	3.35769
ENST00000556840	175.994	-1.65475	0.358651	-4.61381	3.95348e-06	0.000443979	3.35264
ENST00000355774	34.1915	-8.29333	1.79757	-4.61362	3.9571e-06	0.000443979	3.35264
ENST00000378937	469.27	-0.912755	0.197944	-4.61118	4.00382e-06	0.000448286	3.34844
ENST00000555634	184.616	1.65497	0.359358	4.60535	4.11765e-06	0.000460074	3.33717
ENST00000368465	31.6734	8.48857	1.84359	4.60437	4.13711e-06	0.000461292	3.33602
ENST00000647366	664.446	-1.01916	0.221542	-4.60027	4.21939e-06	0.000469495	3.32837
ENST00000577875	33.7806	-8.28173	1.80204	-4.59576	4.31173e-06	0.00047878	3.31986
ENST00000522552	510.84	-0.899048	0.195821	-4.59118	4.40756e-06	0.000488414	3.31121
ENST00000475836	309.019	-1.41826	0.309777	-4.57833	4.68712e-06	0.000517979	3.28569
ENST00000389447	29.8376	8.48554	1.85353	4.57804	4.6936e-06	0.000517979	3.28569
ENST00000420218	33.9064	-8.25855	1.80498	-4.57542	4.75261e-06	0.000523419	3.28115
ENST00000393896	2084.66	0.496298	0.108783	4.56226	5.06053e-06	0.000556194	3.25477
ENST00000311481	4078.6	0.368905	0.0809356	4.55801	5.16409e-06	0.00056642	3.24686
ENST00000531978	1972	-0.58313	0.128118	-4.55152	5.32586e-06	0.000582975	3.23435
ENST00000376228	8957.66	0.339332	0.0747674	4.53851	5.66537e-06	0.000618881	3.20839
ENST00000538260	35.1248	-8.1358	1.79479	-4.53302	5.8147e-06	0.000633391	3.19833
ENST00000295702	3204.6	-0.419647	0.0925808	-4.53276	5.82171e-06	0.000633391	3.19833
ENST00000394363	28.9919	8.46307	1.87104	4.5232	6.0913e-06	0.000661385	3.17955
ENST00000537776	731.354	-0.745886	0.164925	-4.52258	6.10895e-06	0.000661966	3.17916
ENST00000437131	1087.89	-0.5902	0.130574	-4.52005	6.18251e-06	0.0006677	3.17542
ENST00000322813	34.4751	-8.13668	1.80019	-4.51991	6.18666e-06	0.0006677	3.17542
ENST00000563679	28.7824	8.43831	1.86838	4.51639	6.29037e-06	0.000677536	3.16907
ENST00000614499	32.6276	-8.18786	1.8158	-4.50922	6.50652e-06	0.000699419	3.15526
ENST00000383858	1927.98	-2.36928	0.526008	-4.50426	6.66045e-06	0.000714539	3.14597
ENST00000349945	64.1766	-5.48495	1.21882	-4.5002	6.78891e-06	0.000726873	3.13854
ENST00000557575	31.4366	8.35586	1.85783	4.49764	6.87114e-06	0.000734217	3.13418
ENST00000606369	32.2467	-8.1833	1.82003	-4.49625	6.91619e-06	0.000737568	3.1322
ENST00000488683	707.476	0.714159	0.159185	4.48636	7.24516e-06	0.000771122	3.11288
ENST00000407332	510.09	0.879087	0.19597	4.48583	7.26312e-06	0.000771509	3.11266
ENST00000309311	52829.7	0.278068	0.0620245	4.4832	7.35328e-06	0.000779549	3.10816
ENST00000621345	32.0121	-8.18498	1.82601	-4.48244	7.37941e-06	0.000780782	3.10747
ENST00000593264	319.929	-1.09182	0.244003	-4.4746	7.65528e-06	0.000808382	3.09238
ENST00000260324	2565.67	0.555305	0.124203	4.47094	7.78756e-06	0.000820727	3.0858
ENST00000333119	650.049	-0.766165	0.171381	-4.47053	7.80266e-06	0.000820727	3.0858
ENST00000409069	32.5596	-8.15204	1.82385	-4.46968	7.83381e-06	0.000821947	3.08516
ENST00000326199	1927.74	-0.665058	0.148803	-4.46938	7.84478e-06	0.000821947	3.08516
ENST00000410007	27.9678	8.42215	1.88547	4.46688	7.93686e-06	0.00082998	3.08093
ENST00000610851	2977.7	-0.519383	0.116313	-4.46537	7.99292e-06	0.000834222	3.07872
ENST00000359303	328.77	-1.07864	0.241621	-4.46419	8.0372e-06	0.000837221	3.07716
ENST00000505490	6062.21	0.321988	0.0721501	4.46275	8.09153e-06	0.000841254	3.07507
ENST00000473036	1406.7	0.710212	0.15926	4.45944	8.21735e-06	0.000852688	3.06921
ENST00000375651	15744.7	0.333725	0.074874	4.45715	8.30549e-06	0.000860178	3.06541
ENST00000393925	383.042	-1.30514	0.293138	-4.45232	8.49482e-06	0.000878097	3.05646
ENST00000647795	3465.51	0.371795	0.0836761	4.44326	8.86057e-06	0.000914149	3.03898
ENST00000371085	3596.17	0.435302	0.0979866	4.44246	8.89346e-06	0.000915789	3.0382
ENST00000493317	159.718	-1.90166	0.428272	-4.4403	8.98343e-06	0.000923288	3.03466
ENST00000411531	1492.49	0.812742	0.183269	4.4347	9.21988e-06	0.000945784	3.02421
ENST00000281031	810.633	-0.692525	0.156236	-4.43257	9.31165e-06	0.00095129	3.02169
ENST00000488546	1505.14	0.544345	0.122813	4.43229	9.32365e-06	0.00095129	3.02169
ENST00000349238	26.8895	8.41274	1.89808	4.43223	9.32655e-06	0.00095129	3.02169
ENST00000409422	38.5996	8.04618	1.81664	4.42916	9.46005e-06	0.000963083	3.01634
ENST00000536827	31.3122	-8.13172	1.83629	-4.42834	9.49601e-06	0.000964921	3.01551
ENST00000637206	31.4857	-8.09841	1.83072	-4.42362	9.70611e-06	0.000984412	3.00682
ENST00000370765	4686.84	-0.366032	0.0829274	-4.41388	1.01532e-05	0.00102782	2.98808
ENST00000615353	260.8	-1.34451	0.304691	-4.4127	1.02089e-05	0.00103146	2.98655
ENST00000227378	60734	0.216504	0.0490683	4.41231	1.02274e-05	0.00103146	2.98655
ENST00000293831	27971.7	0.228706	0.0519161	4.4053	1.05635e-05	0.00106336	2.97332
ENST00000463854	40.9813	5.91376	1.34258	4.40477	1.05895e-05	0.00106399	2.97306
ENST00000264474	563.556	-0.79875	0.181426	-4.40261	1.06955e-05	0.00107208	2.96977
ENST00000529460	863.418	-0.683094	0.155167	-4.40232	1.07099e-05	0.00107208	2.96977
ENST00000273550	2786.08	-0.456817	0.103847	-4.39896	1.0877e-05	0.00108679	2.96385
ENST00000354675	2576.76	-0.394188	0.0896278	-4.39806	1.09223e-05	0.00108929	2.96285
ENST00000644684	629.19	-0.797097	0.181457	-4.39276	1.11921e-05	0.00111414	2.95306
ENST00000335181	47935.6	0.28151	0.0641031	4.39151	1.12564e-05	0.00111848	2.95137
ENST00000424485	26.1229	8.38374	1.90992	4.38957	1.13573e-05	0.00112642	2.9483
ENST00000449313	30.6103	-8.08016	1.84127	-4.38835	1.14213e-05	0.00113068	2.94666
ENST00000222308	1621.67	0.474233	0.108134	4.38561	1.1566e-05	0.00114291	2.94199
ENST00000585479	190.039	1.80018	0.410862	4.38146	1.17885e-05	0.00116277	2.93451
ENST00000489841	4442.13	0.401834	0.0917372	4.38027	1.18532e-05	0.00116701	2.93292
ENST00000579475	72.7499	3.24115	0.743816	4.35746	1.3158e-05	0.00129311	2.88836
ENST00000454349	31.7216	-7.9848	1.83323	-4.35559	1.32707e-05	0.00130092	2.88575
ENST00000323345	40185.1	0.27553	0.0632625	4.35534	1.32858e-05	0.00130092	2.88575
ENST00000299421	1064.88	0.573076	0.131607	4.35447	1.33392e-05	0.00130377	2.8848
ENST00000360079	13709.9	0.248614	0.0571373	4.35117	1.35416e-05	0.00132117	2.87904
ENST00000223321	3385.58	-0.361267	0.0830439	-4.35032	1.35942e-05	0.0013239	2.87815
ENST00000512160	197.349	1.44614	0.333177	4.34046	1.42186e-05	0.00138007	2.8601
ENST00000327428	429.257	-0.943082	0.21728	-4.3404	1.42223e-05	0.00138007	2.8601
ENST00000436473	21312.1	-0.250787	0.0578279	-4.33679	1.44579e-05	0.00140041	2.85374
ENST00000423516	7011.6	0.340209	0.07846	4.33608	1.45043e-05	0.00140239	2.85313
ENST00000591601	184.857	-2.36146	0.545354	-4.33015	1.4901e-05	0.00143816	2.84219
ENST00000325285	1484.95	0.51412	0.11888	4.3247	1.52742e-05	0.00147154	2.83223
ENST00000412585	5947.47	0.318205	0.0735884	4.32411	1.53146e-05	0.0014728	2.83186
ENST00000287196	40.6799	5.39283	1.24758	4.32263	1.54183e-05	0.00148013	2.8297
ENST00000414002	393.294	-0.948098	0.219619	-4.31701	1.58157e-05	0.00151557	2.81942
ENST00000356606	28.6958	-8.05728	1.86678	-4.31614	1.58784e-05	0.00151888	2.81848
ENST00000647433	31.0809	-7.98258	1.84989	-4.31517	1.59478e-05	0.00152282	2.81735
ENST00000620438	211.88	-1.3742	0.318586	-4.31342	1.60748e-05	0.00153222	2.81468
ENST00000258398	28.4803	8.13692	1.88693	4.31226	1.61595e-05	0.00153758	2.81316
ENST00000296255	11818.1	0.25278	0.0586337	4.31117	1.62389e-05	0.00154241	2.8118
ENST00000396809	30.1642	-7.97552	1.85029	-4.31042	1.62945e-05	0.00154497	2.81108
ENST00000432020	111.726	-2.0286	0.470709	-4.30967	1.63495e-05	0.00154746	2.81038
ENST00000368097	9507.48	-0.318958	0.0740979	-4.30454	1.67332e-05	0.00158099	2.80107
ENST00000217026	3359.88	0.34982	0.0813568	4.29983	1.70927e-05	0.00161213	2.7926
ENST00000593646	263.794	-1.27331	0.296251	-4.29807	1.72295e-05	0.0016222	2.7899
ENST00000372647	30.5303	-7.93641	1.84806	-4.29446	1.75119e-05	0.0016459	2.7836
ENST00000234590	112656	0.269329	0.0627355	4.29309	1.76201e-05	0.00165319	2.78168
ENST00000557135	306.226	1.19791	0.279288	4.28915	1.79355e-05	0.00167986	2.77473
ENST00000447016	28.2187	-8.02956	1.87392	-4.2849	1.82822e-05	0.00170936	2.76717
ENST00000199706	2154.29	0.467959	0.109298	4.28151	1.85632e-05	0.00173262	2.7613
ENST00000361851	797.003	-0.656509	0.153389	-4.28002	1.86875e-05	0.0017412	2.75915
ENST00000382011	2149.3	0.412937	0.0965878	4.27525	1.9092e-05	0.00177582	2.7506
ENST00000373476	27.9403	-8.02011	1.8783	-4.26989	1.95574e-05	0.00181597	2.74089
ENST00000511566	1052.29	-0.876871	0.2054	-4.26909	1.96275e-05	0.00181935	2.74008
ENST00000395010	27.8703	-8.01688	1.87939	-4.26569	1.99287e-05	0.00184409	2.73422
ENST00000530109	1321.69	0.669822	0.15711	4.2634	2.01343e-05	0.00185957	2.73059
ENST00000273075	24.4669	8.27201	1.94039	4.26306	2.0165e-05	0.00185957	2.73059
ENST00000257857	5756.07	0.293625	0.0688842	4.26259	2.02074e-05	0.00186029	2.73042
ENST00000552766	2792.98	0.403987	0.0948149	4.2608	2.03699e-05	0.00187205	2.72768
ENST00000526640	561.628	-0.768419	0.180414	-4.25921	2.05153e-05	0.0018822	2.72533
ENST00000553300	9375.93	0.276583	0.0649729	4.2569	2.07284e-05	0.00189851	2.72159
ENST00000646560	58.5363	3.02751	0.712653	4.24823	2.15471e-05	0.00197015	2.7055
ENST00000284811	700.735	-0.688335	0.162048	-4.24771	2.15963e-05	0.0019713	2.70525
ENST00000217426	9255.14	0.264768	0.0623432	4.24694	2.1671e-05	0.00197477	2.70448
ENST00000376809	7375.49	0.341108	0.0805453	4.23499	2.28565e-05	0.00207929	2.68209
ENST00000511102	27.6189	-7.96821	1.88332	-4.23094	2.32717e-05	0.00211348	2.675
ENST00000552370	495.26	-1.32039	0.312205	-4.22925	2.34467e-05	0.0021258	2.67248
ENST00000369144	2857.16	-0.481292	0.113853	-4.22731	2.36501e-05	0.00214064	2.66946
ENST00000527256	23.9779	8.23803	1.95016	4.22428	2.39704e-05	0.00216598	2.66435
ENST00000515981	76.5839	-2.72354	0.645071	-4.22208	2.42053e-05	0.00218355	2.66084
ENST00000438964	1319.04	0.803267	0.190295	4.22117	2.43038e-05	0.00218876	2.6598
ENST00000361689	2560.12	-0.380298	0.090204	-4.21597	2.48702e-05	0.00223558	2.65061
ENST00000400137	3424.58	-0.340525	0.0807766	-4.21564	2.49067e-05	0.00223558	2.65061
ENST00000391961	27.8938	-7.92688	1.88063	-4.21502	2.49752e-05	0.00223801	2.65014
ENST00000442173	27.0133	-7.97232	1.89307	-4.21133	2.53873e-05	0.00227115	2.64375
ENST00000457540	297.798	-1.08011	0.256647	-4.20853	2.57032e-05	0.0022956	2.6391
ENST00000610703	26.964	-7.96796	1.89387	-4.20724	2.58505e-05	0.00230467	2.63739
ENST00000330722	18218.9	0.291769	0.069355	4.2069	2.58903e-05	0.00230467	2.63739
ENST00000610520	964.099	-0.89175	0.212055	-4.20528	2.60758e-05	0.00231735	2.63501
ENST00000646627	288.389	2.61945	0.624056	4.19747	2.69918e-05	0.00239113	2.6214
ENST00000375549	2410.04	-0.426743	0.101668	-4.19744	2.69948e-05	0.00239113	2.6214
ENST00000398884	214.476	-1.32176	0.315037	-4.19558	2.72175e-05	0.00240689	2.61854
ENST00000382361	5743.77	0.290842	0.0693591	4.19328	2.74953e-05	0.00242747	2.61485
ENST00000327892	27524.3	0.231438	0.0552075	4.19215	2.76318e-05	0.00243553	2.61341
ENST00000492948	28.0646	-7.8725	1.88023	-4.18699	2.82676e-05	0.0024875	2.60424
ENST00000211379	1331.83	0.541597	0.129491	4.18251	2.88313e-05	0.00253297	2.59637
ENST00000366955	5360.4	-0.327588	0.0783548	-4.18083	2.90451e-05	0.0025476	2.59387
ENST00000222005	5347.26	0.311286	0.0744865	4.1791	2.9267e-05	0.00256289	2.59127
ENST00000459187	127.426	-1.80562	0.432289	-4.17689	2.95526e-05	0.00258369	2.58776
ENST00000588059	25.1668	8.12346	1.9457	4.17509	2.97865e-05	0.00259992	2.58504
ENST00000397789	23.4438	8.19805	1.96441	4.17329	3.00228e-05	0.00261631	2.58231
ENST00000393346	145.846	4.04725	0.970197	4.17157	3.02502e-05	0.00263187	2.57974
ENST00000394071	27.6355	-7.85867	1.88673	-4.16524	3.11023e-05	0.00270164	2.56837
ENST00000337526	90.9674	4.29191	1.03103	4.16275	3.14441e-05	0.00272693	2.56433
ENST00000411827	26.4009	-7.92158	1.90317	-4.16232	3.15033e-05	0.00272767	2.56421
ENST00000621957	118.506	1.86336	0.447809	4.16106	3.1677e-05	0.0027383	2.56252
ENST00000400345	30.9535	7.94305	1.90919	4.16042	3.17658e-05	0.00274159	2.562
ENST00000361600	23.2423	8.1772	1.96566	4.16003	3.18204e-05	0.0027419	2.56195
ENST00000473247	23.0914	8.19169	1.97036	4.15746	3.21811e-05	0.00276855	2.55775
ENST00000394765	595.559	0.864446	0.207968	4.15664	3.22965e-05	0.00277405	2.55689
ENST00000424248	23.8619	8.12502	1.95519	4.15562	3.24405e-05	0.00278198	2.55565
ENST00000509877	821.929	-0.83611	0.201432	-4.15083	3.31266e-05	0.00283542	2.54738
ENST00000539697	138.195	1.70882	0.411709	4.15054	3.3169e-05	0.00283542	2.54738
ENST00000514379	152.535	-1.60267	0.38647	-4.14695	3.36932e-05	0.00287567	2.54126
ENST00000264169	29.5281	-7.74907	1.86943	-4.14515	3.39587e-05	0.00289374	2.53854
ENST00000585956	26.6609	8.0269	1.93741	4.14312	3.42617e-05	0.00291495	2.53537
ENST00000372715	3106.2	0.34784	0.0839855	4.14166	3.44794e-05	0.00292579	2.53376
ENST00000364546	35.1974	-4.35306	1.05107	-4.14154	3.44978e-05	0.00292579	2.53376
ENST00000471181	23.1358	8.1484	1.96838	4.13966	3.47827e-05	0.00294532	2.53087
ENST00000482687	25.9933	-7.90537	1.91022	-4.13847	3.49634e-05	0.00295524	2.52941
ENST00000262768	1343	0.519647	0.125574	4.13816	3.50097e-05	0.00295524	2.52941
ENST00000379341	2320.62	-0.387211	0.0936012	-4.13682	3.52152e-05	0.00296794	2.52755
ENST00000284971	732.381	-0.653065	0.158011	-4.13303	3.58017e-05	0.00301265	2.52105
ENST00000392319	61.2839	-2.94853	0.714195	-4.12847	3.65191e-05	0.00306823	2.51311
ENST00000482651	2543.34	0.493989	0.119798	4.12351	3.7315e-05	0.00313022	2.50443
ENST00000508917	1072.17	-0.563427	0.136736	-4.12056	3.77955e-05	0.0031656	2.49954
ENST00000340006	4469.57	0.303857	0.0738105	4.11672	3.84297e-05	0.00320895	2.49364
ENST00000394697	41.8765	5.71878	1.38918	4.11665	3.84415e-05	0.00320895	2.49364
ENST00000350303	3515.38	0.328291	0.079753	4.11635	3.84919e-05	0.00320895	2.49364
ENST00000338008	508.121	-0.887601	0.215667	-4.11561	3.86158e-05	0.0032143	2.49291
ENST00000530636	250.852	1.14506	0.278269	4.11493	3.873e-05	0.00321883	2.4923
ENST00000440274	177.874	-5.04864	1.22735	-4.11343	3.89819e-05	0.00323478	2.49016
ENST00000378756	1535.24	0.465891	0.113299	4.11207	3.9213e-05	0.00324895	2.48826
ENST00000396856	17107	-0.475283	0.115637	-4.11012	3.95446e-05	0.00327139	2.48527
ENST00000361756	23.9448	8.0439	1.95735	4.10959	3.9637e-05	0.00327401	2.48492
ENST00000395310	419.756	-0.984305	0.239605	-4.10803	3.99051e-05	0.0032911	2.48266
ENST00000233893	2477.5	-0.386384	0.0940651	-4.10763	3.99747e-05	0.0032918	2.48257
ENST00000647766	22.3009	8.15001	1.98654	4.10261	4.08514e-05	0.00335886	2.47381
ENST00000337970	5709.57	0.281989	0.0688333	4.09669	4.19094e-05	0.00344059	2.46337
ENST00000425394	22.7811	8.08885	1.97719	4.09108	4.29364e-05	0.00351801	2.4537
ENST00000648807	43.77	6.63657	1.6223	4.09083	4.2983e-05	0.00351801	2.4537
ENST00000392318	1590.47	0.457345	0.111942	4.08557	4.39689e-05	0.00359324	2.44451
ENST00000369633	719.665	0.891704	0.218477	4.08146	4.47539e-05	0.00365185	2.43749
ENST00000367478	5913.6	-0.280523	0.0688193	-4.07622	4.57733e-05	0.00372938	2.42836
ENST00000420712	2058.86	-0.690698	0.169503	-4.07485	4.60445e-05	0.00374503	2.42655
ENST00000470491	32.8968	5.53254	1.35783	4.07454	4.61044e-05	0.00374503	2.42655
ENST00000397574	27.6877	-7.75232	1.9035	-4.07265	4.64804e-05	0.00376988	2.42367
ENST00000395728	68.9418	5.27338	1.295	4.0721	4.65903e-05	0.00377311	2.4233
ENST00000524226	508.95	-0.861457	0.211572	-4.0717	4.66714e-05	0.003774	2.4232
ENST00000524496	4514.67	-0.367288	0.0902881	-4.06795	4.74283e-05	0.00382802	2.41703
ENST00000533476	25.241	-7.82719	1.92423	-4.06769	4.74815e-05	0.00382802	2.41703
ENST00000620786	28.0911	-7.68625	1.88991	-4.06699	4.76243e-05	0.00383379	2.41637
ENST00000610907	153.215	1.85685	0.456713	4.06569	4.78901e-05	0.0038465	2.41493
ENST00000428724	25.1331	-7.84116	1.9287	-4.06552	4.7925e-05	0.0038465	2.41493
ENST00000612898	371.148	-0.97724	0.240623	-4.06128	4.88038e-05	0.00391121	2.40769
ENST00000605806	111.265	-2.08373	0.513819	-4.05538	5.00525e-05	0.0040051	2.39739
ENST00000507224	364.212	-0.924283	0.22794	-4.05495	5.01458e-05	0.0040051	2.39739
ENST00000355423	26.2031	-7.75137	1.9117	-4.0547	5.01985e-05	0.0040051	2.39739
ENST00000444053	856.021	0.76409	0.188628	4.05079	5.10453e-05	0.00406664	2.39076
ENST00000247665	902.707	-0.579228	0.143072	-4.04852	5.15429e-05	0.00410021	2.38719
ENST00000282268	21.687	8.08651	2.00097	4.04129	5.31577e-05	0.00422243	2.37444
ENST00000360383	24.881	-7.79947	1.93115	-4.03878	5.37308e-05	0.00426166	2.37042
ENST00000418808	21.5728	8.09066	2.00369	4.03788	5.39373e-05	0.00427175	2.36939
ENST00000511114	21.4543	8.1	2.00675	4.03637	5.42839e-05	0.00429289	2.36725
ENST00000649042	481.478	-0.916807	0.227467	-4.03051	5.5655e-05	0.00439026	2.35751
ENST00000375882	1865.23	-0.458446	0.113748	-4.03037	5.56892e-05	0.00439026	2.35751
ENST00000248553	1061.87	-0.531032	0.131767	-4.03007	5.57597e-05	0.00439026	2.35751
ENST00000511473	15264	0.229948	0.0571111	4.02633	5.6653e-05	0.00445408	2.35124
ENST00000393560	24.9778	-7.7696	1.93034	-4.02499	5.69782e-05	0.00447312	2.34939
ENST00000349714	21.7345	8.04792	2.00063	4.02269	5.75361e-05	0.00451034	2.34579
ENST00000642999	51.7119	-4.5097	1.12226	-4.01842	5.85897e-05	0.00458626	2.33854
ENST00000425485	21.5406	8.06966	2.00851	4.01773	5.87626e-05	0.00459312	2.33789
ENST00000640289	220.381	-1.42945	0.356017	-4.01512	5.94147e-05	0.00463736	2.33373
ENST00000318911	4278.44	0.334478	0.0834553	4.00786	6.12702e-05	0.00477526	2.321
ENST00000223641	1296.68	-0.479524	0.119736	-4.00485	6.20557e-05	0.00482949	2.3161
ENST00000602385	337.006	-0.94879	0.236934	-4.00445	6.21614e-05	0.00483074	2.31599
ENST00000373586	9823.41	0.254507	0.0636296	3.99982	6.33894e-05	0.00491779	2.30823
ENST00000339618	299.002	1.13734	0.284382	3.99934	6.35182e-05	0.00491779	2.30823
ENST00000602866	3072.12	0.362042	0.0905286	3.99921	6.35555e-05	0.00491779	2.30823
ENST00000396207	21.1503	8.04943	2.01425	3.99625	6.43545e-05	0.00497247	2.30343
ENST00000620426	25.3545	-7.69516	1.92728	-3.99276	6.5308e-05	0.00503891	2.29766
ENST00000328923	82.1226	-5.1331	1.28576	-3.99226	6.54469e-05	0.00504241	2.29736
ENST00000403542	25.5477	-7.66217	1.92579	-3.97871	6.92895e-05	0.00533083	2.2732
ENST00000265462	4143.43	0.344756	0.0866894	3.97691	6.98165e-05	0.00536372	2.27053
ENST00000305533	1164.52	0.499879	0.125721	3.97609	7.00584e-05	0.00537463	2.26965
ENST00000638374	149.018	1.73356	0.43632	3.97313	7.09337e-05	0.00543404	2.26488
ENST00000469308	581.692	-0.74324	0.187126	-3.97188	7.1308e-05	0.00545496	2.26321
ENST00000614097	493.734	-0.788852	0.198706	-3.96994	7.189e-05	0.00549169	2.26029
ENST00000649141	416.609	-5.02562	1.26635	-3.96858	7.23018e-05	0.00550768	2.25903
ENST00000533540	215.053	1.33331	0.335967	3.96857	7.23039e-05	0.00550768	2.25903
ENST00000370990	2607.35	0.353361	0.0890625	3.96756	7.26111e-05	0.00552326	2.2578
ENST00000614404	97.5558	2.22734	0.56155	3.96641	7.29646e-05	0.00554233	2.25631
ENST00000244573	526.578	-0.791431	0.199675	-3.9636	7.38285e-05	0.00560005	2.25181
ENST00000418919	153.675	-1.99029	0.502189	-3.96323	7.39418e-05	0.00560076	2.25175
ENST00000380087	2399.12	0.369944	0.0934814	3.9574	7.5769e-05	0.00573016	2.24183
ENST00000245857	4803.38	-0.290334	0.0733702	-3.95711	7.5863e-05	0.00573016	2.24183
ENST00000547140	20.561	8.03241	2.0303	3.95627	7.61287e-05	0.00574218	2.24092
ENST00000636847	62.7207	4.75528	1.20422	3.94883	7.85327e-05	0.00591521	2.22803
ENST00000341148	25.518	-7.61529	1.92881	-3.94818	7.87473e-05	0.00592309	2.22745
ENST00000424454	20.6016	8.00364	2.02847	3.94565	7.95825e-05	0.00597757	2.22348
ENST00000369287	340.258	-0.974115	0.247076	-3.94258	8.06109e-05	0.00604638	2.2185
ENST00000377813	2074.18	-0.543038	0.13784	-3.93962	8.16104e-05	0.00611284	2.21376
ENST00000345519	5380.36	0.291996	0.0741951	3.93552	8.30177e-05	0.00620642	2.20716
ENST00000584058	752.323	-1.08393	0.275438	-3.93531	8.30903e-05	0.00620642	2.20716
ENST00000538364	36.4678	-5.27853	1.3421	-3.93302	8.38839e-05	0.00625702	2.20363
ENST00000321337	1926.12	0.407462	0.103631	3.93186	8.42913e-05	0.00627871	2.20213
ENST00000620913	1465.3	0.443357	0.112844	3.92893	8.53245e-05	0.0063469	2.19744
ENST00000040738	1511.55	-0.442515	0.1127	-3.92649	8.61961e-05	0.00640289	2.19362
ENST00000377727	2779.56	-0.355779	0.0906714	-3.92383	8.71508e-05	0.00646489	2.18944
ENST00000389993	230.921	-1.26542	0.32254	-3.92329	8.73494e-05	0.00647071	2.18905
ENST00000264552	3032.06	0.356066	0.0907834	3.92214	8.77649e-05	0.0064913	2.18767
ENST00000303127	3358.68	0.332317	0.0847347	3.92186	8.78685e-05	0.0064913	2.18767
ENST00000511472	1333.99	-0.462945	0.11814	-3.91862	8.90578e-05	0.00657015	2.18242
ENST00000617103	20.295	7.97815	2.03668	3.91723	8.95717e-05	0.00659902	2.18052
ENST00000542140	22.8084	-7.72738	1.97307	-3.91643	8.98717e-05	0.00660555	2.18009
ENST00000361510	176.938	2.27574	0.58109	3.91633	8.99057e-05	0.00660555	2.18009
ENST00000371146	552.095	-1.32853	0.339269	-3.91587	9.00786e-05	0.00660924	2.17985
ENST00000526668	578.715	0.720365	0.184215	3.91045	9.21232e-05	0.00674607	2.17095
ENST00000348108	4402.78	0.304765	0.0779396	3.91027	9.2194e-05	0.00674607	2.17095
ENST00000253108	3933.24	0.324758	0.083113	3.90743	9.32846e-05	0.00681661	2.16643
ENST00000405636	1925.39	0.392188	0.10045	3.90433	9.44887e-05	0.00689524	2.16145
ENST00000258105	361.838	-0.913649	0.234083	-3.9031	9.49673e-05	0.00692079	2.15984
ENST00000544920	511.369	-0.785255	0.201292	-3.90108	9.57632e-05	0.00696936	2.15681
ENST00000270142	6739.81	0.26802	0.0687943	3.89596	9.78121e-05	0.00710887	2.1482
ENST00000357006	21.6427	7.8309	2.01211	3.89189	9.94682e-05	0.00721949	2.14149
ENST00000434667	25.2817	-7.53376	1.93706	-3.88928	0.000100543	0.00728765	2.13741
ENST00000357402	2088.25	0.393908	0.101311	3.8881	0.000101033	0.00731337	2.13588
ENST00000527573	156.024	1.5404	0.396258	3.88736	0.000101339	0.00732568	2.13515
ENST00000575225	44.0762	-5.50314	1.41587	-3.88675	0.000101596	0.00733441	2.13464
ENST00000520214	34.3973	5.41692	1.39435	3.88491	0.000102369	0.0073803	2.13193
ENST00000585374	1505.52	0.432955	0.111481	3.88367	0.000102892	0.00740809	2.13029
ENST00000301244	3045.61	0.328488	0.0846	3.88284	0.000103245	0.00742358	2.12939
ENST00000358171	4007.09	0.328483	0.084608	3.88241	0.000103425	0.00742658	2.12921
ENST00000523203	24.2938	7.75426	1.99752	3.88193	0.000103629	0.00743136	2.12893
ENST00000375650	15121.2	0.280624	0.0723866	3.87675	0.000105863	0.00758144	2.12025
ENST00000344034	5561.29	0.296853	0.0766581	3.87243	0.000107757	0.00770364	2.1133
ENST00000642628	52.8282	4.83177	1.24781	3.8722	0.000107855	0.00770364	2.1133
ENST00000621112	304.445	-0.970805	0.250806	-3.87074	0.000108506	0.00773986	2.11127
ENST00000374423	22.2325	-7.68592	1.98595	-3.87016	0.000108766	0.00774814	2.1108
ENST00000644335	40.1396	4.74502	1.22727	3.86634	0.000110483	0.00786004	2.10458
ENST00000271836	3726.03	0.31032	0.0802762	3.86565	0.000110793	0.00787172	2.10393
ENST00000339276	5024.13	0.39046	0.101112	3.86168	0.000112612	0.00799041	2.09743
ENST00000614479	111.369	-4.00781	1.03809	-3.86075	0.000113039	0.00801017	2.09636
ENST00000375286	153.389	1.54773	0.401113	3.85858	0.000114047	0.00807096	2.09307
ENST00000426819	20.6211	7.88034	2.04268	3.85784	0.000114395	0.00808496	2.09232
ENST00000457156	2491.75	0.348899	0.0904648	3.85674	0.00011491	0.00810978	2.09099
ENST00000409281	266.311	4.1824	1.08452	3.85645	0.000115047	0.00810978	2.09099
ENST00000368881	445.963	0.776884	0.201489	3.85572	0.000115389	0.00812322	2.09027
ENST00000396865	20.107	7.89155	2.05211	3.84558	0.000120267	0.00844833	2.07323
ENST00000262584	16808.8	0.240003	0.0624117	3.84547	0.000120321	0.00844833	2.07323
ENST00000475915	19.7006	7.91163	2.05944	3.84164	0.000122217	0.00857028	2.067
ENST00000422704	19.6043	7.8988	2.05652	3.84086	0.000122604	0.00858623	2.0662
ENST00000634963	26.7749	6.18262	1.61028	3.83947	0.000123301	0.00862389	2.0643
ENST00000647980	19.3233	7.91874	2.06385	3.83687	0.000124611	0.00870417	2.06027
ENST00000418824	601.076	-0.748383	0.195182	-3.83429	0.000125929	0.00878485	2.05627
ENST00000252725	1388.67	0.446355	0.116438	3.83342	0.000126372	0.00880438	2.0553
ENST00000380026	2004.02	-0.384625	0.100428	-3.82986	0.000128217	0.00892136	2.04957
ENST00000648444	22.0508	-7.62387	1.99087	-3.82941	0.000128448	0.00892326	2.04948
ENST00000217893	3019.98	-0.329793	0.0861264	-3.82917	0.000128576	0.00892326	2.04948
ENST00000548400	1585.07	0.41839	0.109295	3.82808	0.000129149	0.00895153	2.0481
ENST00000242784	1759.87	0.420541	0.109939	3.82524	0.000130645	0.00904352	2.04366
ENST00000614496	1232.79	0.729424	0.190731	3.82437	0.000131109	0.00905981	2.04288
ENST00000381165	239.516	-1.65033	0.431552	-3.82416	0.000131216	0.00905981	2.04288
ENST00000575313	20.6544	7.78093	2.0364	3.82092	0.000132954	0.00916804	2.03772
ENST00000509692	21.5758	-7.64671	2.00161	-3.82028	0.000133302	0.00918028	2.03714
ENST00000433921	21.7069	-7.63301	1.9984	-3.81956	0.000133691	0.00919529	2.03643
ENST00000484449	21.5681	-7.64297	2.00181	-3.81803	0.000134522	0.00924065	2.0343
ENST00000225742	83.3787	2.5062	0.656602	3.81693	0.000135124	0.00927017	2.03291
ENST00000463503	190.182	-1.5341	0.402042	-3.81577	0.000135761	0.00929077	2.03195
ENST00000451562	7504.29	-0.419371	0.109905	-3.81575	0.000135769	0.00929077	2.03195
ENST00000326739	12174	0.225228	0.0590423	3.81469	0.000136354	0.00931898	2.03063
ENST00000483155	22.074	-7.61023	1.99607	-3.81261	0.000137506	0.00938575	2.02753
ENST00000274242	3898.99	-0.370785	0.0972874	-3.81124	0.000138274	0.00942624	2.02566
ENST00000354785	759.003	-0.948171	0.24883	-3.81052	0.000138674	0.0094416	2.02495
ENST00000542393	19.6772	7.8279	2.05704	3.80541	0.000141569	0.0096265	2.01653
ENST00000406622	210.057	1.19917	0.315472	3.80121	0.000143993	0.00977902	2.0097
ENST00000518867	18.7138	7.89715	2.08219	3.79271	0.000149014	0.0101073	1.99537
ENST00000356107	292.85	-1.13498	0.299373	-3.79119	0.000149926	0.0101563	1.99326
ENST00000434342	20.3845	7.74659	2.04412	3.7897	0.00015083	0.0102047	1.9912
ENST00000617114	19.131	7.84579	2.07086	3.78867	0.000151458	0.0102343	1.98994
ENST00000520409	78.2921	4.07036	1.07447	3.78826	0.000151705	0.0102382	1.98978
ENST00000544188	19.1337	7.86464	2.0769	3.78671	0.000152655	0.0102894	1.98761
ENST00000393183	245.61	-1.08615	0.287041	-3.78395	0.000154356	0.0103911	1.98334
ENST00000503569	50.8094	4.48378	1.18557	3.78195	0.000155607	0.0104504	1.98087
ENST00000465947	18.6115	7.88846	2.08584	3.78192	0.000155625	0.0104504	1.98087
ENST00000293308	8071.68	0.388122	0.102654	3.78087	0.000156281	0.0104813	1.97958
ENST00000368984	1530.99	0.431619	0.114372	3.77381	0.000160772	0.0107605	1.96817
ENST00000331523	190090	0.204179	0.0541058	3.7737	0.000160843	0.0107605	1.96817
ENST00000350941	22.9584	-7.46408	1.97961	-3.77048	0.000162935	0.0108869	1.96309
ENST00000527992	258.436	1.04421	0.27716	3.76753	0.000164873	0.0110028	1.9585
ENST00000449538	266.661	-1.03272	0.274215	-3.76608	0.00016583	0.0110529	1.95652
ENST00000359883	20.8916	-7.60059	2.01869	-3.76511	0.000166477	0.0110824	1.95537
ENST00000566454	169.16	1.43687	0.381716	3.76425	0.000167051	0.0111069	1.95441
ENST00000558813	1119.56	-0.48769	0.1296	-3.76304	0.000167863	0.0111471	1.95284
ENST00000271002	604.692	-0.68065	0.180918	-3.7622	0.000168424	0.0111705	1.95193
ENST00000327741	1836.64	0.389646	0.103579	3.76182	0.000168678	0.0111736	1.95181
ENST00000414118	21.386	-7.55046	2.00764	-3.76086	0.000169333	0.0112032	1.95066
ENST00000392537	457.041	-0.756102	0.201161	-3.75869	0.000170804	0.0112867	1.94743
ENST00000618072	914.263	-0.620523	0.165116	-3.7581	0.000171211	0.0112997	1.94693
ENST00000464355	18.3139	7.87067	2.09477	3.7573	0.000171757	0.0113218	1.94608
ENST00000510515	199.773	1.20356	0.320432	3.75606	0.000172612	0.0113643	1.94446
ENST00000417721	128.719	-1.6563	0.44117	-3.75434	0.000173801	0.0114286	1.94201
ENST00000530758	1541.94	-0.422133	0.112451	-3.75394	0.000174076	0.0114327	1.94185
ENST00000373616	3445.79	0.302792	0.0806954	3.75228	0.000175233	0.0114947	1.9395
ENST00000309246	1620.02	-0.409225	0.109094	-3.75114	0.00017603	0.0115306	1.93815
ENST00000474363	164.821	-1.55013	0.413271	-3.75089	0.000176209	0.0115306	1.93815
ENST00000490882	2585.38	0.334295	0.0891519	3.74973	0.000177025	0.01157	1.93667
ENST00000358694	608.455	-0.655351	0.174922	-3.74653	0.0001793	0.0117045	1.93165
ENST00000340384	8972.6	0.254726	0.0680038	3.74576	0.000179848	0.0117261	1.93085
ENST00000622829	175.473	1.31244	0.351036	3.73877	0.000184925	0.0120425	1.91928
ENST00000397442	130.632	1.96607	0.526202	3.73634	0.000186716	0.0121333	1.91602
ENST00000600873	3326.55	0.350485	0.0938062	3.73627	0.000186769	0.0121333	1.91602
ENST00000270586	3408.36	0.30078	0.0805478	3.73418	0.000188327	0.0122197	1.91294
ENST00000484888	57.1674	-2.67196	0.715758	-3.73305	0.000189176	0.01226	1.91151
ENST00000398812	22.9163	-7.40322	1.98394	-3.73157	0.000190293	0.0123128	1.90964
ENST00000393600	2445.64	0.37366	0.10014	3.73136	0.000190448	0.0123128	1.90964
ENST00000252816	3047.16	0.320653	0.0860072	3.72821	0.000192847	0.0124529	1.90473
ENST00000435432	19.307	7.72171	2.07148	3.72763	0.00019329	0.0124666	1.90425
ENST00000407019	143.653	2.2524	0.604332	3.72709	0.0001937	0.0124781	1.90385
ENST00000482069	2559.46	-0.480624	0.129032	-3.72486	0.000195426	0.0125743	1.90052
ENST00000314392	185.078	-1.41188	0.379138	-3.72394	0.00019614	0.0126052	1.89945
ENST00000602624	6713.53	0.248336	0.0667068	3.7228	0.000197025	0.0126469	1.89802
ENST00000334743	49.9421	-3.13525	0.842287	-3.7223	0.000197414	0.0126568	1.89767
ENST00000415325	175.187	1.31803	0.354386	3.71918	0.000199867	0.0127871	1.89323
ENST00000617962	114.768	-2.11352	0.568287	-3.71912	0.000199921	0.0127871	1.89323
ENST00000299438	275.585	-1.04124	0.280192	-3.71617	0.000202263	0.0129215	1.88869
ENST00000639724	22.6495	-7.39204	1.98937	-3.71578	0.00020258	0.0129265	1.88852
ENST00000369980	5653.22	0.261805	0.070511	3.71297	0.000204839	0.0130552	1.88422
ENST00000537718	18.4712	7.78292	2.09903	3.70786	0.00020902	0.0133059	1.87596
ENST00000445517	1162.13	-0.649236	0.175124	-3.70728	0.000209495	0.0133203	1.87548
ENST00000327141	2195.57	0.417091	0.112562	3.70544	0.000211027	0.013402	1.87283
ENST00000563206	53.995	-4.05769	1.09516	-3.70513	0.000211284	0.0134025	1.87282
ENST00000258091	15267.3	0.20717	0.05595	3.70276	0.000213267	0.0135095	1.86936
ENST00000356805	6363.41	-0.249877	0.0674885	-3.70252	0.000213473	0.0135095	1.86936
ENST00000475035	1039.2	-0.492294	0.133034	-3.7005	0.000215173	0.01359	1.86678
ENST00000363312	2096.98	-0.366555	0.0990578	-3.70041	0.00021525	0.01359	1.86678
ENST00000530019	1047.64	0.714468	0.193109	3.69981	0.000215758	0.0136061	1.86627
ENST00000250784	7304.92	0.251378	0.0679557	3.69915	0.000216321	0.0136257	1.86564
ENST00000405878	4447.62	-0.295166	0.0798119	-3.69827	0.000217073	0.0136571	1.86464
ENST00000338663	8478.06	0.248034	0.0670736	3.69794	0.000217357	0.013659	1.86458
ENST00000566742	20.0903	-7.54043	2.03992	-3.69643	0.000218652	0.0137244	1.86251
ENST00000367603	102.741	-2.51418	0.680357	-3.69538	0.000219555	0.013765	1.86122
ENST00000509142	374.178	0.91783	0.248432	3.69449	0.000220327	0.0137973	1.86021
ENST00000399349	128.618	-1.78652	0.483662	-3.69373	0.000220986	0.0138225	1.85941
ENST00000611091	388.165	0.895772	0.242716	3.69062	0.000223705	0.0139764	1.85461
ENST00000512560	20.0632	-7.53444	2.04168	-3.69031	0.000223983	0.0139775	1.85457
ENST00000481464	20.1487	-7.51945	2.03824	-3.68918	0.000224978	0.0140233	1.85315
ENST00000262030	21124.2	0.197405	0.053526	3.68803	0.000226	0.0140708	1.85168
ENST00000503791	20.9474	-7.47767	2.02781	-3.68757	0.000226409	0.0140783	1.85145
ENST00000379802	6459.13	-0.262439	0.0711737	-3.6873	0.000226644	0.0140783	1.85145
ENST00000242776	2272.56	0.345493	0.0937952	3.68348	0.000230069	0.0142639	1.84576
ENST00000407911	192.887	1.33362	0.362064	3.68338	0.000230162	0.0142639	1.84576
ENST00000509867	503.6	-1.01337	0.275233	-3.68188	0.000231518	0.0143315	1.84371
ENST00000397421	3490.49	0.318549	0.0865942	3.67864	0.000234478	0.0144981	1.83869
ENST00000503292	31.3302	-5.09582	1.38567	-3.6775	0.000235528	0.0145463	1.83725
ENST00000493373	1165.57	0.49086	0.133518	3.67636	0.000236581	0.0145946	1.83581
ENST00000534190	85.101	2.53009	0.688287	3.67593	0.000236988	0.0145992	1.83567
ENST00000572557	181.574	1.42918	0.388819	3.6757	0.000237199	0.0145992	1.83567
ENST00000622599	20.1967	-7.4784	2.03806	-3.66937	0.000243145	0.0149373	1.82573
ENST00000507562	54.6031	-4.68743	1.27748	-3.66927	0.000243247	0.0149373	1.82573
ENST00000402527	20.2371	-7.47047	2.03718	-3.66707	0.000245343	0.0150389	1.82278
ENST00000271373	492.291	-0.705995	0.192543	-3.66669	0.00024571	0.0150389	1.82278
ENST00000377615	193.73	-1.38987	0.379056	-3.66666	0.000245739	0.0150389	1.82278
ENST00000305943	1586.22	0.431295	0.11796	3.65629	0.000255889	0.0156424	1.8057
ENST00000361776	43.6108	-4.41856	1.20954	-3.6531	0.000259098	0.0158205	1.80078
ENST00000640965	433.451	-0.7695	0.210845	-3.64961	0.000262643	0.0160188	1.79537
ENST00000448105	224.224	1.31891	0.361508	3.64836	0.000263923	0.0160761	1.79382
ENST00000413910	20.277	-7.45539	2.04363	-3.64811	0.000264179	0.0160761	1.79382
ENST00000627468	19.5169	-7.49467	2.05584	-3.64555	0.000266817	0.0162051	1.79035
ENST00000247970	1567.27	0.403984	0.110818	3.64547	0.0002669	0.0162051	1.79035
ENST00000452790	875.497	1.0471	0.287302	3.64461	0.000267798	0.0162413	1.78938
ENST00000543425	315.81	0.914692	0.251338	3.63929	0.000273393	0.0165456	1.78132
ENST00000338380	512.342	-0.690041	0.189611	-3.63925	0.00027343	0.0165456	1.78132
ENST00000434065	17.202	7.75406	2.13191	3.63714	0.000275677	0.016648	1.77864
ENST00000521098	79.0763	-2.12737	0.58492	-3.63703	0.000275803	0.016648	1.77864
ENST00000392514	39166.9	-0.31123	0.0855781	-3.6368	0.000276051	0.016648	1.77864
ENST00000373841	2695.55	0.347207	0.0955182	3.63498	0.000277999	0.0167468	1.77607
ENST00000583043	21.5873	7.50851	2.06779	3.63117	0.000282137	0.0169771	1.77014
ENST00000370873	12072.5	0.216253	0.0595702	3.63023	0.000283174	0.0170205	1.76903
ENST00000523504	66.8654	2.29293	0.631795	3.62923	0.000284267	0.0170671	1.76784
ENST00000536937	17.8217	7.69707	2.12295	3.62564	0.000288242	0.0172865	1.76229
ENST00000361564	1681.17	-0.400885	0.110588	-3.62504	0.000288919	0.0173078	1.76176
ENST00000644362	16328.3	0.210612	0.0581064	3.62458	0.000289427	0.017319	1.76148
ENST00000563081	19.2842	-7.47725	2.06335	-3.62384	0.00029026	0.0173495	1.76071
ENST00000282050	20119.5	0.195828	0.0540668	3.62198	0.000292362	0.0174558	1.75806
ENST00000628032	16.932	7.75624	2.14177	3.62142	0.000292995	0.0174733	1.75762
ENST00000640168	28.8968	5.39456	1.48974	3.62114	0.000293304	0.0174733	1.75762
ENST00000397443	2287.07	0.34075	0.0941418	3.61954	0.00029513	0.0175536	1.75563
ENST00000536171	272.589	0.955847	0.264091	3.61939	0.000295303	0.0175536	1.75563
ENST00000589527	410.9	0.770545	0.213011	3.61739	0.000297589	0.0176699	1.75276
ENST00000215882	2447.08	0.356423	0.0985717	3.61587	0.000299335	0.0177541	1.7507
ENST00000580542	825.603	0.552323	0.152882	3.61275	0.00030297	0.0179389	1.7462
ENST00000441722	360.671	-0.82254	0.227685	-3.61262	0.000303118	0.0179389	1.7462
ENST00000613060	19.156	-7.46433	2.06635	-3.61232	0.00030347	0.01794	1.74618
ENST00000327471	182.754	1.62611	0.450303	3.61114	0.000304852	0.018002	1.74468
ENST00000532887	924.833	0.566545	0.156982	3.60898	0.000307408	0.018133	1.74153
ENST00000331380	387.557	-0.801299	0.222078	-3.60819	0.000308341	0.0181682	1.74069
ENST00000295491	781.806	-0.645811	0.179038	-3.60711	0.00030963	0.0182242	1.73935
ENST00000356955	64.9644	5.07752	1.40788	3.60649	0.000310366	0.0182476	1.73879
ENST00000613627	228.203	1.08727	0.301713	3.60366	0.000313762	0.0184164	1.7348
ENST00000557612	307.88	-0.909798	0.252474	-3.60353	0.000313921	0.0184164	1.7348
ENST00000530721	8065.92	0.234251	0.065032	3.60209	0.000315665	0.0184804	1.73329
ENST00000380843	4153.29	0.316842	0.0879611	3.60207	0.000315699	0.0184804	1.73329
ENST00000425660	16.7974	7.7304	2.14636	3.60164	0.000316217	0.0184906	1.73305
ENST00000402458	107.318	-4.81795	1.33789	-3.60115	0.00031681	0.0185052	1.73271
ENST00000359092	1993	0.652643	0.181368	3.59845	0.000320125	0.0186786	1.72866
ENST00000396029	192.729	-1.74653	0.485402	-3.5981	0.00032055	0.0186831	1.72855
ENST00000246957	3437.63	0.303945	0.0846255	3.59165	0.000328588	0.0191309	1.71826
ENST00000452950	16.65	7.72711	2.15188	3.59086	0.00032959	0.0191686	1.71741
ENST00000618786	1.09267e+06	-0.244194	0.0680324	-3.58937	0.000331478	0.0192575	1.7154
ENST00000420463	3778.42	0.304713	0.0849083	3.58873	0.000332299	0.0192844	1.71479
ENST00000487660	766.966	0.555661	0.154892	3.58741	0.000333985	0.0193614	1.71306
ENST00000438120	462.835	0.707985	0.197398	3.58659	0.000335026	0.0194009	1.71218
ENST00000638347	16.5608	7.72123	2.1552	3.5826	0.000340188	0.0196643	1.70632
ENST00000377600	78.2093	2.05188	0.57275	3.58251	0.000340305	0.0196643	1.70632
ENST00000413605	16.7515	7.6954	2.14838	3.58195	0.000341042	0.0196857	1.70585
ENST00000426744	179.588	-1.23243	0.344143	-3.58114	0.000342097	0.0197255	1.70497
ENST00000356476	367.447	-0.821113	0.229388	-3.57958	0.000344146	0.0198172	1.70296
ENST00000312989	1757.34	0.426989	0.119292	3.57937	0.000344423	0.0198172	1.70296
ENST00000621083	55.6366	4.30302	1.20254	3.57828	0.000345867	0.0198649	1.70191
ENST00000550468	1945.74	0.372698	0.104158	3.57818	0.00034599	0.0198649	1.70191
ENST00000408564	60.0459	-2.46768	0.690134	-3.57565	0.000349361	0.0200371	1.69817
ENST00000444766	184.275	-1.28739	0.360104	-3.57505	0.000350162	0.0200617	1.69763
ENST00000374450	5194.63	0.320096	0.0895694	3.57372	0.000351941	0.0201299	1.69616
ENST00000389272	16.5326	7.70427	2.15614	3.57317	0.000352683	0.0201299	1.69616
ENST00000301634	6341.87	0.277316	0.0776115	3.57313	0.00035274	0.0201299	1.69616
ENST00000420627	18.9537	-7.40714	2.07306	-3.57305	0.000352848	0.0201299	1.69616
ENST00000309318	3430.85	0.318103	0.0890388	3.57263	0.000353409	0.0201312	1.69613
ENST00000457599	24.6164	7.23173	2.02429	3.57248	0.000353618	0.0201312	1.69613
ENST00000313104	2858.44	-0.410326	0.114971	-3.56896	0.000358408	0.0203823	1.69075
ENST00000377526	2257.71	0.339081	0.0950541	3.56725	0.000360752	0.020494	1.68837
ENST00000538427	455.348	-0.714414	0.200451	-3.56403	0.000365204	0.020725	1.68351
ENST00000292807	6565.27	0.247329	0.0694202	3.56277	0.000366957	0.0208026	1.68188
ENST00000368053	44.0719	-3.0601	0.859032	-3.56227	0.000367669	0.020821	1.6815
ENST00000452441	1135.64	0.486434	0.13663	3.56023	0.000370536	0.0209614	1.67858
ENST00000491291	2763.11	0.31355	0.0880884	3.55949	0.000371574	0.020998	1.67782
ENST00000435064	1325.38	0.421703	0.118543	3.5574	0.000374546	0.0211438	1.67482
ENST00000554969	388.992	0.914795	0.257376	3.55431	0.000378965	0.0213709	1.67018
ENST00000317702	5261.95	0.283652	0.0798131	3.55395	0.000379491	0.0213781	1.67003
ENST00000329967	1969.71	0.352493	0.0992008	3.55333	0.000380391	0.0213875	1.66984
ENST00000569046	1869.19	0.39567	0.111353	3.55329	0.000380451	0.0213875	1.66984
ENST00000607778	204.818	-1.12307	0.316258	-3.55112	0.000383592	0.0215416	1.66672
ENST00000415822	65.3942	4.02112	1.13265	3.5502	0.000384942	0.0215949	1.66565
ENST00000428287	484.163	-0.712704	0.200773	-3.54979	0.000385533	0.0216055	1.66544
ENST00000279281	1414.68	0.412191	0.116203	3.54716	0.000389402	0.0217996	1.66155
ENST00000546179	18.4812	-7.39636	2.08702	-3.54398	0.000394129	0.0220413	1.65676
ENST00000496817	227.875	-1.18196	0.333739	-3.54158	0.000397737	0.0222201	1.65325
ENST00000640600	27.8337	-5.74954	1.6236	-3.54124	0.000398256	0.022226	1.65314
ENST00000456095	1078.78	0.795524	0.224686	3.5406	0.000399223	0.0222368	1.65293
ENST00000436459	1701.62	0.45308	0.127968	3.54056	0.000399276	0.0222368	1.65293
ENST00000634914	16.1471	7.68506	2.17099	3.53988	0.000400304	0.0222623	1.65243
ENST00000394854	272.753	-1.90879	0.539251	-3.53971	0.00040056	0.0222623	1.65243
ENST00000645276	267.01	1.09449	0.309279	3.53886	0.000401853	0.0223111	1.65148
ENST00000357654	1422.68	-0.414548	0.117152	-3.53855	0.000402327	0.0223144	1.65141
ENST00000402690	199.27	-1.19751	0.338473	-3.53799	0.000403191	0.0223394	1.65093
ENST00000309594	700.956	-0.567823	0.16057	-3.53629	0.000405794	0.0224604	1.64858
ENST00000216122	1774.34	0.369449	0.104545	3.53388	0.000409505	0.0226426	1.64507
ENST00000647587	22.2636	7.25321	2.05383	3.53156	0.000413123	0.0228192	1.6417
ENST00000559463	544.236	-0.693525	0.196504	-3.52932	0.000416624	0.022989	1.63848
ENST00000453203	18.6476	-7.36697	2.08795	-3.52832	0.000418209	0.0230529	1.63727
ENST00000428008	891.201	-0.518644	0.147061	-3.52672	0.000420742	0.0231529	1.63539
ENST00000225969	1282.98	0.422517	0.119808	3.52663	0.000420884	0.0231529	1.63539
ENST00000264639	3566.37	0.350086	0.0992862	3.52603	0.000421842	0.023182	1.63485
ENST00000368373	824.097	0.58178	0.16515	3.52273	0.00042713	0.0234486	1.62988
ENST00000534650	16.1093	7.6487	2.17248	3.52072	0.000430372	0.0235958	1.62717
ENST00000475640	17.829	7.53101	2.13917	3.52053	0.000430687	0.0235958	1.62717
ENST00000471642	19.2163	-7.31585	2.07824	-3.52021	0.000431207	0.0236003	1.62708
ENST00000539319	606.394	-0.757891	0.215382	-3.51882	0.000433477	0.0237004	1.62524
ENST00000543365	20.0767	7.33079	2.08405	3.51756	0.000435527	0.0237731	1.62392
ENST00000375528	62.4253	-5.0272	1.42921	-3.51747	0.000435688	0.0237731	1.62392
ENST00000371221	528.505	0.649462	0.184768	3.51502	0.000439722	0.0239689	1.62035
ENST00000265806	466.939	0.741778	0.211125	3.51346	0.000442308	0.0240854	1.61825
ENST00000426548	233.791	-1.75358	0.499596	-3.50999	0.000448115	0.024377	1.61302
ENST00000526258	16.1915	7.63315	2.17492	3.50963	0.00044873	0.0243858	1.61286
ENST00000513956	18.4546	6.46284	1.84172	3.50914	0.000449552	0.0244059	1.61251
ENST00000542935	43.4456	-4.22025	1.20296	-3.50824	0.000451084	0.0244644	1.61147
ENST00000416762	2630.09	0.458501	0.130735	3.5071	0.000453022	0.0245448	1.61004
ENST00000571988	18.1416	-7.36667	2.10071	-3.50675	0.000453616	0.0245523	1.60991
ENST00000459913	17.9177	-7.37703	2.10528	-3.50406	0.000458214	0.0247762	1.60596
ENST00000346348	172.884	-1.24864	0.356465	-3.50283	0.000460345	0.0248665	1.60439
ENST00000489277	888.459	0.499763	0.142736	3.5013	0.000462992	0.0249844	1.60233
ENST00000331483	19229.4	0.249529	0.0713001	3.49969	0.000465793	0.0250956	1.6004
ENST00000344824	1254.16	0.42283	0.120823	3.49958	0.000465984	0.0250956	1.6004
ENST00000546392	2373.89	-0.326124	0.0932559	-3.49709	0.000470362	0.025306	1.59678
ENST00000268171	18.2891	-7.32149	2.09457	-3.49546	0.000473238	0.0254354	1.59456
ENST00000505971	17.074	7.54115	2.15797	3.49456	0.000474853	0.0254967	1.59352
ENST00000545538	24.9243	5.93446	1.69973	3.49142	0.000480461	0.0257721	1.58885
ENST00000394776	19.536	-7.21188	2.06628	-3.49027	0.000482525	0.0258571	1.58742
ENST00000420894	1735.76	0.413728	0.118614	3.48801	0.000486629	0.0260511	1.58417
ENST00000644793	15.9286	7.61541	2.18471	3.48578	0.000490712	0.0262436	1.58098
ENST00000507019	313.301	-0.887802	0.254962	-3.4821	0.000497501	0.0265802	1.57544
ENST00000572430	15.6495	7.62997	2.19197	3.48087	0.000499782	0.0266757	1.57388
ENST00000270792	1262.32	-0.428654	0.123169	-3.48021	0.000501014	0.026715	1.57325
ENST00000463496	254.636	1.33691	0.384376	3.47813	0.000504932	0.0268972	1.57029
ENST00000373832	1507.87	0.429246	0.12344	3.47737	0.000506363	0.0269468	1.56949
ENST00000508832	2476.81	-0.569833	0.163902	-3.47667	0.00050769	0.0269908	1.56878
ENST00000454220	291.211	0.914923	0.263436	3.47303	0.00051461	0.0273317	1.56333
ENST00000527044	17.835	-7.32129	2.10833	-3.47256	0.000515524	0.0273369	1.56325
ENST00000618282	756.562	0.533733	0.153705	3.47245	0.000515723	0.0273369	1.56325
ENST00000307845	1434.82	0.426525	0.122848	3.47198	0.000516638	0.0273584	1.56291
ENST00000392710	1244.92	-0.872798	0.251476	-3.4707	0.000519097	0.0274617	1.56127
ENST00000524745	148.48	-1.35734	0.391551	-3.46657	0.000527141	0.0278598	1.55502
ENST00000301740	2097.33	-0.393275	0.113464	-3.46607	0.000528131	0.0278848	1.55463
ENST00000545703	19.9001	-7.18632	2.07495	-3.46337	0.000533459	0.0281386	1.5507
ENST00000448551	15.7623	7.5732	2.18725	3.46243	0.000535315	0.0282088	1.54962
ENST00000373485	485.277	0.706497	0.204098	3.46156	0.000537048	0.0282724	1.54864
ENST00000366815	5109.53	-0.290195	0.0838657	-3.46023	0.000539715	0.0283851	1.54691
ENST00000613296	85.467	-1.91027	0.552328	-3.45858	0.000543034	0.0285318	1.54467
ENST00000301246	938.114	-0.560369	0.162118	-3.45655	0.00054714	0.0287195	1.54182
ENST00000644289	221.741	-1.07065	0.309844	-3.45545	0.000549379	0.028809	1.54047
ENST00000306058	115.514	-2.70077	0.782608	-3.45099	0.000558536	0.0292607	1.53372
ENST00000439203	320.04	-0.893283	0.258961	-3.44948	0.00056166	0.0293957	1.53172
ENST00000415229	16.0629	7.51335	2.17855	3.44879	0.000563107	0.0294364	1.53112
ENST00000368710	10869.7	-0.294445	0.085384	-3.44848	0.00056376	0.0294364	1.53112
ENST00000397411	150.158	1.32457	0.384121	3.44832	0.000564077	0.0294364	1.53112
ENST00000361654	226.164	-1.12591	0.326572	-3.44767	0.000565452	0.0294796	1.53048
ENST00000271469	571.995	0.681829	0.198232	3.43956	0.000582663	0.0303475	1.51788
ENST00000246337	2441.66	0.339646	0.0988078	3.43744	0.000587245	0.0305566	1.5149
ENST00000435046	2519.71	0.431736	0.125622	3.43678	0.000588663	0.0306008	1.51427
ENST00000493720	20.3478	7.28716	2.12102	3.43569	0.000591051	0.0306953	1.51293
ENST00000457861	33.0929	4.54498	1.32304	3.43525	0.000592006	0.0307153	1.51265
ENST00000379198	205.707	-2.58005	0.75142	-3.43356	0.000595707	0.0308776	1.51036
ENST00000552039	209.62	-1.07744	0.313961	-3.43177	0.000599653	0.0310522	1.50791
ENST00000409810	66.0135	4.73617	1.38187	3.42735	0.000609504	0.031532	1.50125
ENST00000023939	2352.51	0.317825	0.0927411	3.42702	0.000610248	0.0315371	1.50118
ENST00000245323	17.9486	-7.22417	2.10815	-3.42678	0.000610774	0.0315371	1.50118
ENST00000405506	308.161	1.11181	0.324528	3.42592	0.000612723	0.0316075	1.50021
ENST00000293842	710.672	-0.568813	0.166068	-3.42519	0.000614372	0.0316622	1.49946
ENST00000356205	3636.74	0.27291	0.0797213	3.42331	0.00061864	0.0318517	1.49687
ENST00000476869	37.4224	4.50869	1.31768	3.42169	0.000622332	0.0320112	1.4947
ENST00000473428	15.0756	7.57479	2.21453	3.42049	0.00062508	0.0321218	1.4932
ENST00000480550	280.641	-1.83544	0.536816	-3.41913	0.000628214	0.0322521	1.49144
ENST00000372176	17.3537	-7.25327	2.12538	-3.4127	0.000643231	0.0329916	1.4816
ENST00000457270	14.96	7.57331	2.2197	3.41186	0.000645203	0.0330613	1.48068
ENST00000253024	7570.77	0.255629	0.0749557	3.4104	0.000648685	0.0332081	1.47876
ENST00000591899	1157.03	-0.430323	0.126213	-3.40949	0.000650834	0.0332865	1.47773
ENST00000252242	24389.4	0.263312	0.0772364	3.40917	0.00065162	0.0332951	1.47762
ENST00000545008	14.9417	7.56757	2.22041	3.40819	0.000653959	0.0333829	1.47648
ENST00000429711	900.982	-0.485745	0.142566	-3.40716	0.000656434	0.0334558	1.47553
ENST00000216146	13811.5	0.193621	0.056829	3.40708	0.000656629	0.0334558	1.47553
ENST00000430328	729.05	0.54888	0.16135	3.4018	0.000669431	0.0340758	1.46755
ENST00000470455	194.824	1.14585	0.336874	3.40141	0.000670401	0.0340929	1.46734
ENST00000476873	159.467	1.72102	0.506165	3.40012	0.000673575	0.034222	1.46569
ENST00000053867	2998.4	0.289482	0.0851921	3.39799	0.000678839	0.034457	1.46272
ENST00000389693	14.9142	7.53607	2.22171	3.39201	0.000693815	0.035184	1.45365
ENST00000338338	793.197	0.516568	0.152348	3.39071	0.000697111	0.0353179	1.45201
ENST00000516404	31.9341	-3.59268	1.05972	-3.39023	0.000698328	0.0353463	1.45166
ENST00000445478	283.303	-1.48875	0.439303	-3.38888	0.00070178	0.0354765	1.45006
ENST00000356232	70.8713	-4.56789	1.34797	-3.38871	0.000702219	0.0354765	1.45006
ENST00000644399	45.0882	5.059	1.49399	3.38624	0.000708564	0.0357635	1.44656
ENST00000368356	702.228	0.736372	0.21748	3.38593	0.000709376	0.035771	1.44647
ENST00000397298	936.108	0.533664	0.157627	3.38562	0.000710174	0.0357778	1.44639
ENST00000270221	687.193	-0.635113	0.18767	-3.3842	0.000713849	0.0359293	1.44455
ENST00000403346	338.355	0.809573	0.239253	3.38375	0.000715026	0.0359549	1.44424
ENST00000375661	495.169	-0.66643	0.197003	-3.38284	0.000717393	0.03603	1.44334
ENST00000558018	41.6066	2.85712	0.844634	3.38267	0.000717856	0.03603	1.44334
ENST00000254480	2546.85	-0.318382	0.0942011	-3.37981	0.000725354	0.0363433	1.43958
ENST00000373790	186.147	-1.14018	0.337355	-3.37978	0.000725448	0.0363433	1.43958
ENST00000316939	1419.85	0.399572	0.118256	3.37887	0.000727835	0.0364289	1.43855
ENST00000536244	16.0073	7.38856	2.18714	3.37818	0.000729677	0.0364872	1.43786
ENST00000585608	65.1444	4.56672	1.35237	3.37684	0.00073325	0.0365922	1.43661
ENST00000613264	15.0068	7.51078	2.22438	3.37658	0.00073394	0.0365922	1.43661
ENST00000272317	3275.45	-0.357104	0.105763	-3.37646	0.000734247	0.0365922	1.43661
ENST00000309032	1093.95	0.439745	0.130242	3.37637	0.000734494	0.0365922	1.43661
ENST00000507606	335.653	-0.797566	0.236375	-3.37416	0.000740425	0.0368536	1.43352
ENST00000368732	19.4157	-7.07786	2.09832	-3.37311	0.000743235	0.0369593	1.43228
ENST00000361642	16.5354	-7.26345	2.15353	-3.37281	0.000744057	0.036966	1.4322
ENST00000396680	7442.26	0.217536	0.0645072	3.37228	0.000745491	0.0370031	1.43176
ENST00000645982	1820.91	0.565889	0.167881	3.37077	0.00074958	0.0371571	1.42996
ENST00000536588	14.9935	7.48267	2.21997	3.37063	0.000749973	0.0371571	1.42996
ENST00000310823	1069.61	-0.893372	0.265267	-3.36782	0.00075764	0.0375007	1.42596
ENST00000299424	657.315	-0.680316	0.202019	-3.36758	0.0007583	0.0375007	1.42596
ENST00000399103	88.5258	-1.80477	0.536063	-3.3667	0.000760724	0.037586	1.42497
ENST00000396761	505.697	0.647717	0.192528	3.36428	0.000767441	0.0378832	1.42155
ENST00000458438	20.6646	5.86033	1.74239	3.36338	0.000769932	0.0379713	1.42054
ENST00000469946	20.5997	5.86094	1.74328	3.36202	0.000773753	0.0381077	1.41899
ENST00000503468	16.647	-7.23702	2.15266	-3.36189	0.000774112	0.0381077	1.41899
ENST00000453495	121.461	2.05232	0.610686	3.36068	0.000777495	0.0382392	1.41749
ENST00000613953	1740.55	0.365403	0.108778	3.35918	0.000781753	0.0384136	1.41552
ENST00000291568	691.534	-0.563363	0.167782	-3.35771	0.000785907	0.0385825	1.41361
ENST00000376802	39.9328	5.1529	1.53586	3.35507	0.000793456	0.0389176	1.40985
ENST00000438420	160.46	1.2444	0.37111	3.35317	0.000798918	0.0391499	1.40727
ENST00000649706	14.4335	7.51931	2.24296	3.35241	0.000801114	0.0392218	1.40647
ENST00000511900	68.4896	-3.44238	1.02716	-3.35135	0.000804182	0.0393363	1.40521
ENST00000350527	15.6908	7.36928	2.19924	3.35083	0.000805707	0.0393751	1.40478
ENST00000515367	105.194	1.75952	0.525159	3.35046	0.00080677	0.0393913	1.4046
ENST00000592561	615.536	-0.595662	0.177944	-3.34747	0.000815519	0.039749	1.40067
ENST00000645377	346.733	1.01091	0.301993	3.34745	0.000815573	0.039749	1.40067
ENST00000531159	16.5329	-7.20852	2.15416	-3.34633	0.000818897	0.039875	1.3993
ENST00000514161	932.269	0.652357	0.194976	3.34582	0.000820385	0.0399113	1.3989
ENST00000476562	24.4858	5.35282	1.60132	3.34275	0.00082953	0.0403198	1.39448
ENST00000491200	14.3506	7.50963	2.24685	3.34229	0.000830907	0.0403503	1.39415
ENST00000303204	6642.2	0.243313	0.0728221	3.3412	0.000834173	0.0404724	1.39284
ENST00000329875	106.816	2.91886	0.87401	3.33962	0.000838925	0.0406664	1.39076
ENST00000419113	101.212	-1.87539	0.561822	-3.33805	0.000843675	0.0408389	1.38893
ENST00000542688	16.8483	-7.18033	2.15114	-3.33791	0.0008441	0.0408389	1.38893
ENST00000422207	300.346	-0.864247	0.258935	-3.3377	0.00084476	0.0408389	1.38893
ENST00000576924	161.257	1.29861	0.389127	3.33725	0.000846128	0.0408684	1.38861
ENST00000577035	737.321	-0.535956	0.160664	-3.33588	0.000850298	0.0410282	1.38692
ENST00000546477	14.2767	7.50614	2.25027	3.33566	0.00085096	0.0410282	1.38692
ENST00000480489	115.254	-1.9786	0.593241	-3.33524	0.000852246	0.0410534	1.38665
ENST00000571368	14.3896	7.49484	2.24769	3.33446	0.00085464	0.0411319	1.38582
ENST00000356663	1766.24	0.367238	0.110152	3.33392	0.000856318	0.0411759	1.38536
ENST00000314673	262.258	0.90575	0.271714	3.33347	0.00085771	0.0412061	1.38504
ENST00000572179	299.323	-0.84523	0.253609	-3.33281	0.00085975	0.0412672	1.38439
ENST00000587516	16.1618	-7.22311	2.16822	-3.33136	0.00086424	0.0414458	1.38252
ENST00000639812	1241.08	-0.452362	0.135894	-3.32878	0.000872277	0.041794	1.37889
ENST00000307633	16.114	-7.21525	2.16939	-3.32593	0.000881225	0.0421852	1.37484
ENST00000394936	11850.2	0.208131	0.0626107	3.32421	0.000886703	0.0424098	1.37253
ENST00000392508	239.548	-1.1935	0.35937	-3.3211	0.000896632	0.0428466	1.36808
ENST00000648553	15.3858	7.38205	2.22352	3.31998	0.000900234	0.0429443	1.36709
ENST00000471138	16.3244	-7.19119	2.16604	-3.31997	0.000900272	0.0429443	1.36709
ENST00000480975	1148.14	-0.554987	0.167203	-3.31924	0.000902614	0.043018	1.36635
ENST00000358100	189.467	-1.1357	0.342221	-3.31862	0.000904649	0.0430768	1.36576
ENST00000258770	1483.57	0.378233	0.113999	3.31786	0.000907094	0.0431551	1.36497
ENST00000327365	434.72	0.68416	0.206322	3.31598	0.000913221	0.0434082	1.36243
ENST00000324545	2072.71	-0.337815	0.101886	-3.31562	0.000914395	0.0434257	1.36225
ENST00000371443	1530.24	0.379854	0.11459	3.31488	0.000916826	0.0434632	1.36188
ENST00000569669	2584.65	0.323474	0.0975841	3.31483	0.000917	0.0434632	1.36188
ENST00000316358	66.591	4.65933	1.40568	3.31464	0.000917605	0.0434632	1.36188
ENST00000395422	8186.96	-0.209023	0.0631062	-3.31224	0.000925506	0.0437989	1.35854
ENST00000396091	276.259	1.01187	0.305565	3.31147	0.000928083	0.0438601	1.35793
ENST00000441517	515.447	0.617238	0.1864	3.31136	0.000928429	0.0438601	1.35793
ENST00000396388	1324.82	0.389911	0.117803	3.30986	0.000933423	0.0440574	1.35598
ENST00000356487	5142.38	0.288894	0.0873233	3.30833	0.000938544	0.0442603	1.35399
ENST00000456234	130.502	1.37241	0.415116	3.30609	0.000946072	0.0445763	1.3509
ENST00000245960	318.624	0.818503	0.247651	3.30507	0.000949537	0.0447005	1.34969
ENST00000335183	711.222	-0.541728	0.163977	-3.30369	0.000954219	0.0448808	1.34794
ENST00000465368	422.802	-0.731146	0.221328	-3.30345	0.000955035	0.0448808	1.34794
ENST00000296456	1679.93	0.356356	0.107914	3.30221	0.000959246	0.0450394	1.34641
ENST00000550577	257.766	0.899539	0.272458	3.30157	0.000961456	0.0451038	1.34579
ENST00000225972	12002.8	0.202752	0.0614158	3.30131	0.000962357	0.0451068	1.34576
ENST00000540176	16.0311	-7.18196	2.17606	-3.30045	0.000965301	0.0451661	1.34519
ENST00000562606	16.8858	7.18116	2.17596	3.30022	0.000966084	0.0451661	1.34519
ENST00000217131	3563.71	0.272226	0.0824953	3.2999	0.000967185	0.0451661	1.34519
ENST00000011691	255.382	-0.996772	0.302075	-3.29976	0.000967692	0.0451661	1.34519
ENST00000595465	15.8211	-7.19717	2.18115	-3.29972	0.000967814	0.0451661	1.34519
ENST00000613854	201.689	-1.09579	0.332213	-3.29845	0.000972204	0.0453316	1.3436
ENST00000646651	630.003	-0.649491	0.196986	-3.29715	0.000976711	0.0455024	1.34197
ENST00000381401	4965.08	0.299719	0.0909672	3.2948	0.000984924	0.0458454	1.3387
ENST00000462497	13.9575	7.46548	2.26636	3.29404	0.000987581	0.0459293	1.33791
ENST00000246802	1724.97	0.350538	0.106474	3.29226	0.000993874	0.0461821	1.33553
ENST00000482278	424.745	0.718008	0.21814	3.2915	0.000996538	0.046266	1.33474
ENST00000253452	3789.71	0.258771	0.0786404	3.29056	0.000999894	0.0463818	1.33365
ENST00000328392	1554.84	-0.384494	0.116856	-3.29031	0.00100076	0.0463822	1.33365
ENST00000453089	109.235	-1.73148	0.526856	-3.28645	0.0010146	0.046983	1.32806
ENST00000620594	561.09	-0.687987	0.20937	-3.28598	0.00101629	0.0470209	1.32771
ENST00000333449	242.339	-0.943234	0.287114	-3.28522	0.00101903	0.047107	1.32691
ENST00000409724	1765.05	0.346362	0.105477	3.28377	0.00102428	0.0472772	1.32535
ENST00000376177	1104.79	0.461767	0.140623	3.28372	0.00102446	0.0472772	1.32535
ENST00000397901	1199.59	0.404809	0.123308	3.28291	0.00102742	0.0473732	1.32447
ENST00000569417	48.4425	4.41985	1.34677	3.28181	0.00103143	0.0474797	1.32349
ENST00000565966	13.8699	7.45367	2.27122	3.28179	0.0010315	0.0474797	1.32349
ENST00000360833	13.8374	7.45138	2.27097	3.28114	0.00103388	0.047549	1.32286
ENST00000504948	194.511	-1.22136	0.372336	-3.28027	0.00103709	0.0476317	1.3221
ENST00000480861	16.1792	-7.11582	2.16935	-3.28016	0.00103748	0.0476317	1.3221
ENST00000413330	364.864	-0.746921	0.227725	-3.27993	0.00103834	0.0476317	1.3221
ENST00000402676	1669.44	-0.435028	0.132688	-3.27857	0.00104335	0.0477836	1.32072
ENST00000223864	544.414	-0.597465	0.182235	-3.27855	0.00104342	0.0477836	1.32072
ENST00000536844	15.595	-7.1797	2.19016	-3.27816	0.00104485	0.0478083	1.3205
ENST00000416496	13.7782	7.45323	2.27413	3.27739	0.00104771	0.0478985	1.31968
ENST00000452041	55.4103	4.9272	1.50352	3.27711	0.00104874	0.0479051	1.31962
ENST00000368412	15.893	-7.14803	2.18329	-3.27397	0.00106048	0.0484003	1.31515
ENST00000445413	16.3485	-7.10967	2.17174	-3.27372	0.0010614	0.048401	1.31515
ENST00000356847	1042.24	-0.480253	0.14672	-3.27328	0.00106309	0.0484371	1.31482
ENST00000401672	78.5813	1.8789	0.574113	3.27271	0.00106522	0.0484933	1.31432
ENST00000576056	19.4813	5.44632	1.66457	3.27191	0.00106824	0.0485896	1.31346
ENST00000331789	338.777	0.816817	0.249772	3.27025	0.00107452	0.0488339	1.31128
ENST00000643842	18.6603	-6.89408	2.11035	-3.26679	0.00108773	0.0493925	1.30634
ENST00000586337	13.7811	7.43515	2.27647	3.26609	0.00109045	0.0494743	1.30562
ENST00000583407	527.966	0.632985	0.193896	3.26456	0.00109634	0.0496998	1.30365
ENST00000613283	159.135	3.10145	0.95068	3.26235	0.00110493	0.0500472	1.30062
ENST00000428288	115.793	-1.50504	0.461516	-3.26108	0.00110988	0.0502289	1.29905
ENST00000384714	51.7099	-2.46858	0.757194	-3.26017	0.00111345	0.0503481	1.29802
ENST00000538913	29.3955	4.5806	1.40515	3.25986	0.00111467	0.0503611	1.2979
ENST00000622612	13.8033	7.40809	2.27319	3.25889	0.00111848	0.0504857	1.29683
ENST00000327044	4650.09	0.281951	0.0865228	3.25868	0.0011193	0.0504857	1.29683
ENST00000569301	579.64	-0.583155	0.179132	-3.25544	0.00113215	0.0510227	1.29224
ENST00000336458	9627.76	0.233724	0.0718319	3.25377	0.00113885	0.0512817	1.29004
ENST00000378455	71.3129	-2.02911	0.623722	-3.25323	0.001141	0.0512959	1.28992
ENST00000264555	337.391	-0.783988	0.240989	-3.25321	0.00114107	0.0512959	1.28992
ENST00000642637	21.6407	-5.54741	1.70681	-3.25016	0.00115341	0.0518071	1.28561
ENST00000299299	490.053	-0.628615	0.193442	-3.24962	0.00115558	0.0518613	1.28516
ENST00000551625	14.209	7.33621	2.25783	3.24923	0.00115716	0.0518891	1.28492
ENST00000388835	14968.5	0.280116	0.0862365	3.24823	0.00116125	0.0520119	1.2839
ENST00000384674	37.027	-2.95261	0.909089	-3.24787	0.0011627	0.0520119	1.2839
ENST00000378300	3477.4	0.324646	0.0999581	3.24782	0.00116292	0.0520119	1.2839
ENST00000442250	13.725	7.40802	2.28106	3.24762	0.00116376	0.0520119	1.2839
ENST00000315377	26984.7	0.199554	0.0614698	3.24637	0.00116888	0.0521972	1.28235
ENST00000548169	105.967	2.14967	0.662369	3.24542	0.00117276	0.0523272	1.28127
ENST00000523903	1160.16	0.500347	0.154192	3.24496	0.00117468	0.0523696	1.28092
ENST00000325542	443.292	0.663753	0.204602	3.24411	0.00117817	0.0524498	1.28026
ENST00000646489	15.8686	-7.09776	2.18793	-3.24405	0.00117843	0.0524498	1.28026
ENST00000317502	504.18	0.700924	0.216159	3.24263	0.00118433	0.0526688	1.27845
ENST00000258962	4224.71	0.259684	0.0801398	3.24038	0.00119368	0.0529981	1.27574
ENST00000355091	1357.78	0.37801	0.116657	3.24036	0.00119377	0.0529981	1.27574
ENST00000373963	143.326	1.28193	0.39564	3.24015	0.00119468	0.0529981	1.27574
ENST00000369158	3405.34	-1.50418	0.464334	-3.23945	0.00119762	0.0530848	1.27503
ENST00000425628	152.429	1.38247	0.426892	3.23845	0.00120183	0.0532274	1.27386
ENST00000384581	21.4038	-5.52795	1.70721	-3.238	0.00120373	0.0532676	1.27354
ENST00000650571	13.4448	7.41541	2.29091	3.23689	0.00120842	0.0534313	1.2722
ENST00000404366	112.42	1.56566	0.484285	3.23294	0.00122525	0.0541312	1.26655
ENST00000381199	280.516	-0.859176	0.265921	-3.23095	0.00123381	0.0544402	1.26408
ENST00000642367	25.1142	-4.987	1.54356	-3.23084	0.00123427	0.0544402	1.26408
ENST00000264932	5898.27	0.229147	0.0709346	3.23039	0.0012362	0.0544808	1.26376
ENST00000517366	15.1186	-7.12377	2.20977	-3.22376	0.0012652	0.0557132	1.25404
ENST00000340490	262.582	1.22503	0.380057	3.22327	0.00126735	0.0557623	1.25366
ENST00000552981	14374.6	0.181749	0.0564389	3.22028	0.00128063	0.0563008	1.24949
ENST00000592727	5933.66	0.224444	0.0697109	3.21965	0.00128349	0.0563804	1.24887
ENST00000354989	396.466	0.69943	0.217274	3.21911	0.00128589	0.0564396	1.24842
ENST00000330720	1462.56	-0.372076	0.11568	-3.21643	0.00129794	0.0569224	1.24472
ENST00000261735	2224.67	0.364628	0.113407	3.21521	0.00130347	0.0571183	1.24322
ENST00000557933	17.9915	7.07076	2.20021	3.21367	0.00131049	0.0573791	1.24125
ENST00000610664	450.582	0.657801	0.204779	3.21224	0.00131703	0.0576188	1.23944
ENST00000533413	139.028	1.34275	0.418167	3.21103	0.00132259	0.057811	1.23799
ENST00000361627	993.795	-0.433462	0.135021	-3.21033	0.00132582	0.057811	1.23799
ENST00000611026	13.9175	7.32261	2.2811	3.21012	0.00132679	0.057811	1.23799
ENST00000610988	13.9175	7.32261	2.2811	3.21012	0.00132679	0.057811	1.23799
ENST00000615804	13.9175	7.32261	2.2811	3.21012	0.00132679	0.057811	1.23799
ENST00000439568	13.2865	7.38447	2.30094	3.20933	0.00133046	0.0579239	1.23714
ENST00000262948	2250.96	0.305741	0.0952885	3.20858	0.00133391	0.0580273	1.23637
ENST00000578757	634.515	-0.541058	0.16873	-3.20665	0.0013429	0.058371	1.2338
ENST00000464596	69.2623	2.62859	0.819887	3.20604	0.00134575	0.0583911	1.23365
ENST00000552002	746.772	-0.505532	0.157687	-3.20591	0.00134634	0.0583911	1.23365
ENST00000586870	13.1757	7.38722	2.30429	3.20586	0.00134661	0.0583911	1.23365
ENST00000587989	15.7035	-7.02041	2.1901	-3.20552	0.00134816	0.0584038	1.23356
ENST00000306708	117.628	1.51469	0.472553	3.20533	0.00134907	0.0584038	1.23356
ENST00000498518	66.6479	-2.18635	0.682302	-3.20437	0.00135357	0.0585513	1.23246
ENST00000349048	2701.99	0.289238	0.090292	3.20336	0.00135834	0.0587105	1.23128
ENST00000367537	15.0529	-7.09668	2.21558	-3.20308	0.00135968	0.0587215	1.2312
ENST00000489785	304.202	-0.806423	0.251805	-3.20257	0.00136208	0.0587779	1.23079
ENST00000558544	16.5995	-6.93126	2.16448	-3.20228	0.00136346	0.0587902	1.23069
ENST00000492356	534.389	-0.588888	0.183991	-3.20064	0.00137125	0.0590376	1.22887
ENST00000592576	1371.7	0.371573	0.116095	3.20061	0.00137139	0.0590376	1.22887
ENST00000309451	1326.51	0.395508	0.123583	3.20035	0.0013726	0.0590425	1.22884
ENST00000261622	14231.2	0.221621	0.069264	3.19966	0.00137591	0.0591006	1.22841
ENST00000538833	535.288	0.585298	0.182928	3.19961	0.00137614	0.0591006	1.22841
ENST00000577269	4296.7	0.248177	0.0775962	3.19831	0.00138234	0.0593192	1.2268
ENST00000522367	202.835	-1.16663	0.364933	-3.19683	0.00138945	0.0595772	1.22492
ENST00000167586	1134.27	0.417149	0.130527	3.19588	0.00139405	0.0597269	1.22383
ENST00000322428	2262.81	0.299731	0.0938049	3.19526	0.00139706	0.0598082	1.22324
ENST00000292494	2161.45	0.319904	0.100139	3.19461	0.00140019	0.0598207	1.22315
ENST00000421103	14.2611	7.26459	2.27402	3.1946	0.00140025	0.0598207	1.22315
ENST00000389045	1798.72	-0.335034	0.104878	-3.19451	0.00140069	0.0598207	1.22315
ENST00000262812	2515.71	0.323885	0.101424	3.19338	0.00140616	0.0600068	1.2218
ENST00000478595	13.3115	7.33462	2.29831	3.19132	0.00141626	0.0603687	1.21919
ENST00000453527	2652.59	0.306195	0.0959501	3.19119	0.00141688	0.0603687	1.21919
ENST00000283195	4959.67	-0.253852	0.0796044	-3.18892	0.00142806	0.0607968	1.21612
ENST00000423662	14.7357	-7.09858	2.2266	-3.18807	0.00143225	0.0609085	1.21532
ENST00000485367	1118.45	0.407403	0.127795	3.18793	0.00143294	0.0609085	1.21532
ENST00000361611	2670.35	0.299786	0.094061	3.18714	0.00143685	0.0610266	1.21448
ENST00000445690	946.525	0.46193	0.14497	3.18639	0.00144059	0.0610952	1.21399
ENST00000427245	15.2152	-7.03459	2.20776	-3.1863	0.00144107	0.0610952	1.21399
ENST00000360168	700.486	0.630543	0.197902	3.18614	0.00144187	0.0610952	1.21399
ENST00000549338	13.467	7.32258	2.29908	3.18501	0.0014475	0.0612856	1.21264
ENST00000527548	3172.03	-0.455039	0.142911	-3.18408	0.00145217	0.0614349	1.21158
ENST00000555836	14.8439	-7.07375	2.22191	-3.18364	0.00145437	0.0614796	1.21127
ENST00000218056	954.041	0.446065	0.140143	3.18292	0.00145798	0.061584	1.21053
ENST00000648030	13.3133	7.33263	2.30442	3.18199	0.00146268	0.0617339	1.20948
ENST00000640734	12.9475	7.36884	2.31641	3.18115	0.00146694	0.0618438	1.2087
ENST00000553380	13.0316	7.35978	2.31381	3.1808	0.00146869	0.0618438	1.2087
ENST00000247003	1483.07	0.356322	0.112023	3.18079	0.00146873	0.0618438	1.2087
ENST00000374882	1677.01	0.343295	0.107936	3.18054	0.00147	0.0618489	1.20867
ENST00000303088	31.2587	5.31451	1.67129	3.17988	0.00147334	0.0619412	1.20802
ENST00000602819	126.518	-1.37843	0.433826	-3.17738	0.00148613	0.0624106	1.20474
ENST00000341676	72.7649	-3.88979	1.22427	-3.17724	0.00148682	0.0624106	1.20474
ENST00000356432	519.23	0.611975	0.192638	3.17682	0.001489	0.0624219	1.20466
ENST00000399688	441.995	0.980766	0.308747	3.1766	0.00149015	0.0624219	1.20466
ENST00000462069	104.631	-1.57214	0.494928	-3.17651	0.00149057	0.0624219	1.20466
ENST00000377351	2504.84	0.288637	0.0908755	3.17618	0.00149228	0.0624451	1.2045
ENST00000357917	16.0586	-6.93022	2.18252	-3.17533	0.00149669	0.0625808	1.20356
ENST00000439696	680.2	-0.517685	0.163048	-3.17506	0.00149808	0.0625904	1.20349
ENST00000265097	2159.64	0.323065	0.101798	3.1736	0.00150563	0.0628157	1.20193
ENST00000460940	40.3229	4.84622	1.52706	3.17356	0.0015058	0.0628157	1.20193
ENST00000264758	484.288	0.612262	0.193045	3.1716	0.00151601	0.0631927	1.19933
ENST00000485843	14.6365	-7.07473	2.23083	-3.17134	0.00151737	0.0632001	1.19928
ENST00000395678	20.1142	5.20155	1.64058	3.17055	0.0015215	0.0633233	1.19844
ENST00000302754	1915.28	0.319352	0.100764	3.16932	0.00152797	0.0635282	1.19703
ENST00000491300	12.8597	7.35539	2.32097	3.1691	0.00152909	0.0635282	1.19703
ENST00000359671	206.288	-1.46017	0.460803	-3.16876	0.00153089	0.0635282	1.19703
ENST00000406391	292.049	0.803849	0.253683	3.16872	0.00153114	0.0635282	1.19703
ENST00000217901	1233.21	0.424769	0.134098	3.1676	0.00153701	0.0637228	1.19571
ENST00000394349	1917.45	-0.32686	0.103262	-3.16534	0.00154904	0.0641719	1.19265
ENST00000457437	62.5412	-2.09145	0.661011	-3.16402	0.00155608	0.0643645	1.19135
ENST00000354589	130.78	-1.49305	0.471884	-3.16402	0.00155608	0.0643645	1.19135
ENST00000613538	14.5293	-7.07296	2.23611	-3.16307	0.00156116	0.0645253	1.19027
ENST00000359957	1680.36	0.335713	0.106176	3.16185	0.0015677	0.0647045	1.18907
ENST00000435120	1021.96	0.425342	0.134532	3.16165	0.0015688	0.0647045	1.18907
ENST00000303759	64.702	-3.73968	1.18286	-3.16156	0.00156929	0.0647045	1.18907
ENST00000317677	14.8441	-7.0418	2.22746	-3.16137	0.0015703	0.0647045	1.18907
ENST00000494126	17.8773	-6.01327	1.90303	-3.15984	0.00157856	0.0649875	1.18717
ENST00000537580	15.2867	-6.97511	2.20761	-3.15958	0.00157996	0.0649875	1.18717
ENST00000518127	192.295	-1.04042	0.329307	-3.15943	0.00158079	0.0649875	1.18717
ENST00000543522	106.688	-1.51302	0.479325	-3.15657	0.00159639	0.0655786	1.18324
ENST00000443024	2893.23	0.430433	0.136384	3.15603	0.00159931	0.0656485	1.18277
ENST00000460589	12.998	7.31723	2.31957	3.15456	0.00160742	0.065931	1.18091
ENST00000373051	50.8074	4.81066	1.52574	3.15299	0.00161607	0.0662354	1.17891
ENST00000395386	59.4533	-4.28336	1.35871	-3.15253	0.00161864	0.0662903	1.17855
ENST00000539711	44.9729	-2.88662	0.915994	-3.15135	0.00162517	0.0664807	1.1773
ENST00000513858	330.194	-1.38643	0.440009	-3.15091	0.00162762	0.0664807	1.1773
ENST00000532400	14.8733	7.14831	2.26868	3.15086	0.00162789	0.0664807	1.1773
ENST00000484099	14.4575	-7.05433	2.2389	-3.1508	0.00162822	0.0664807	1.1773
ENST00000373344	243.286	-0.963775	0.305909	-3.15053	0.00162977	0.0664935	1.17722
ENST00000592588	9240.6	-0.244984	0.0777807	-3.14967	0.00163454	0.0666374	1.17628
ENST00000262077	693.056	-0.515962	0.163871	-3.14858	0.00164065	0.0668359	1.17499
ENST00000534030	161.075	-1.16266	0.369499	-3.14659	0.00165187	0.0672422	1.17236
ENST00000367334	1261.39	0.380342	0.120888	3.14624	0.00165382	0.0672707	1.17217
ENST00000439526	197.144	1.0396	0.330849	3.14222	0.00167674	0.0680763	1.167
ENST00000634760	51.4099	4.6884	1.49211	3.14214	0.00167718	0.0680763	1.167
ENST00000404072	17.2065	-6.77987	2.15775	-3.1421	0.00167742	0.0680763	1.167
ENST00000440600	82.0686	1.76075	0.560469	3.14157	0.00168046	0.0681348	1.16663
ENST00000568517	437.586	-0.654905	0.208475	-3.14141	0.00168139	0.0681348	1.16663
ENST00000426877	437.245	0.771607	0.245703	3.14041	0.00168711	0.0683154	1.16548
ENST00000369307	2229.16	0.296701	0.094508	3.13943	0.00169275	0.0684923	1.16436
ENST00000479976	14.2854	-7.05217	2.24694	-3.13856	0.00169779	0.0686443	1.1634
ENST00000543612	28.2613	5.31153	1.69298	3.13738	0.00170463	0.0688692	1.16197
ENST00000369996	1008.28	0.422006	0.134591	3.13547	0.00171578	0.069268	1.15947
ENST00000548249	943.402	0.444104	0.141664	3.13491	0.00171906	0.0693409	1.15901
ENST00000619300	781.248	0.521175	0.166259	3.13472	0.00172016	0.0693409	1.15901
ENST00000467239	12.5818	7.32096	2.33606	3.13389	0.00172507	0.069469	1.15821
ENST00000374922	158.383	-1.21768	0.388569	-3.13374	0.00172592	0.069469	1.15821
ENST00000539565	14.2726	-7.04401	2.24813	-3.13328	0.00172867	0.0695275	1.15784
ENST00000538026	357.101	0.757546	0.241832	3.13252	0.00173311	0.0696541	1.15705
ENST00000539144	15.3466	-6.9427	2.2178	-3.13044	0.00174544	0.0700801	1.15441
ENST00000535644	38.8077	4.68364	1.4963	3.13014	0.00174721	0.0700801	1.15441
ENST00000397914	351.9	-0.720614	0.230223	-3.13008	0.00174761	0.0700801	1.15441
ENST00000390009	1486.47	0.350175	0.111928	3.12856	0.00175663	0.0703892	1.15249
ENST00000590825	12.5903	7.29819	2.33573	3.12459	0.00178053	0.0712708	1.14709
ENST00000395081	317.52	0.757634	0.242484	3.12447	0.00178127	0.0712708	1.14709
ENST00000376745	3612.55	0.249351	0.0798259	3.12369	0.00178597	0.0714056	1.14627
ENST00000376630	4552.88	0.233449	0.0747463	3.12322	0.00178886	0.071468	1.14589
ENST00000281871	1774.43	0.364522	0.116724	3.12293	0.0017906	0.0714847	1.14579
ENST00000300026	11354.8	0.27849	0.0892122	3.12166	0.00179833	0.0717399	1.14424
ENST00000646474	12.6699	7.27818	2.33187	3.12118	0.00180127	0.0718043	1.14385
ENST00000301935	1831.07	0.32548	0.104299	3.12064	0.0018046	0.0718835	1.14337
ENST00000217195	748.252	0.563438	0.180565	3.12042	0.00180593	0.0718835	1.14337
ENST00000624354	304.753	1.57622	0.50518	3.12011	0.00180781	0.071905	1.14324
ENST00000463128	126.152	1.36294	0.437189	3.11751	0.00182388	0.0724907	1.13972
ENST00000457054	261.632	-0.913173	0.292943	-3.11724	0.00182556	0.0725039	1.13964
ENST00000589591	163.187	-1.31703	0.422948	-3.11393	0.00184611	0.0732558	1.13516
ENST00000399599	14.072	-7.02737	2.25688	-3.11376	0.00184721	0.0732558	1.13516
ENST00000525755	16.8352	-6.81255	2.18824	-3.11326	0.00185031	0.0732648	1.1351
ENST00000492244	437.617	0.657883	0.211326	3.11312	0.0018512	0.0732648	1.1351
ENST00000442966	164.28	-1.24966	0.401424	-3.11307	0.00185152	0.0732648	1.1351
ENST00000369970	389.501	0.701637	0.225504	3.11141	0.00186194	0.0735793	1.13324
ENST00000617763	1972.22	-0.35744	0.114882	-3.11137	0.0018622	0.0735793	1.13324
ENST00000325486	103.674	-3.44423	1.10708	-3.1111	0.0018639	0.0735928	1.13316
ENST00000534336	55909.7	-0.16059	0.0516225	-3.11085	0.00186552	0.0736024	1.13311
ENST00000646483	495.224	0.592758	0.190567	3.11049	0.00186776	0.0736371	1.1329
ENST00000552902	15.6357	-6.84416	2.20152	-3.10883	0.00187827	0.0739973	1.13078
ENST00000409544	132.932	-1.38261	0.445203	-3.10556	0.0018992	0.0747489	1.1264
ENST00000362567	20.1281	-5.22826	1.68359	-3.10541	0.00190013	0.0747489	1.1264
ENST00000373247	887.802	0.45051	0.145085	3.10514	0.00190188	0.0747633	1.12631
ENST00000585407	297.896	0.781098	0.251927	3.10049	0.00193201	0.0758925	1.1198
ENST00000543468	14.9823	-6.91881	2.23233	-3.09937	0.00193933	0.0761244	1.11848
ENST00000396738	81.9731	1.87014	0.603514	3.09874	0.00194343	0.0762296	1.11788
ENST00000356244	4220.42	0.250066	0.0807077	3.09842	0.00194557	0.0762582	1.11771
ENST00000468262	485.202	0.679316	0.219303	3.09762	0.00195083	0.0764088	1.11686
ENST00000301396	21.9268	4.88472	1.57716	3.09716	0.00195384	0.0764711	1.1165
ENST00000379403	65.0422	2.27449	0.734602	3.09622	0.00196005	0.0766584	1.11544
ENST00000316448	19739.4	0.22407	0.0723805	3.09572	0.00196335	0.0767316	1.11503
ENST00000578552	1595.3	0.390263	0.126075	3.09548	0.00196494	0.076738	1.11499
ENST00000412366	44.8222	-4.42339	1.42908	-3.09527	0.00196637	0.0767383	1.11499
ENST00000237177	310.77	-0.89302	0.288599	-3.09433	0.00197258	0.0769251	1.11393
ENST00000301665	87.9421	-1.72165	0.556766	-3.09223	0.00198657	0.0773905	1.11131
ENST00000598441	1704.73	0.381698	0.123444	3.09208	0.00198757	0.0773905	1.11131
ENST00000486823	252.579	-0.914783	0.295885	-3.09169	0.00199023	0.0773905	1.11131
ENST00000509698	651.189	-0.58111	0.187968	-3.09154	0.00199118	0.0773905	1.11131
ENST00000646319	2735.48	-0.271135	0.0877042	-3.09147	0.0019917	0.0773905	1.11131
ENST00000228306	8729.71	-0.251477	0.0813841	-3.08999	0.0020016	0.077677	1.10971
ENST00000397375	988.43	0.421418	0.136384	3.08994	0.00200196	0.077677	1.10971
ENST00000621565	43.8072	-2.53081	0.819307	-3.08896	0.00200857	0.0778772	1.10859
ENST00000456393	13.975	-6.98544	2.26158	-3.08875	0.00201002	0.0778773	1.10859
ENST00000221855	166.933	1.12022	0.36292	3.08669	0.00202397	0.0783616	1.1059
ENST00000331491	396.72	-0.667452	0.21631	-3.08562	0.00203129	0.0785884	1.10464
ENST00000278829	2077.18	0.299694	0.0971676	3.0843	0.00204034	0.078882	1.10302
ENST00000555914	474.902	-0.99898	0.323969	-3.08356	0.00204537	0.0790192	1.10227
ENST00000629528	162.232	1.56799	0.508567	3.08316	0.00204817	0.0790192	1.10227
ENST00000620985	12.1609	7.27569	2.35983	3.08314	0.00204829	0.0790192	1.10227
ENST00000261313	4067.65	0.234379	0.0760273	3.08283	0.00205041	0.0790441	1.10213
ENST00000314606	1812.89	0.342992	0.111306	3.08152	0.00205948	0.0793224	1.1006
ENST00000588354	67.4262	-2.0097	0.652212	-3.08136	0.00206057	0.0793224	1.1006
ENST00000472759	12.1157	7.27602	2.36258	3.07969	0.00207215	0.0797113	1.09848
ENST00000581066	564.857	-0.567555	0.184304	-3.07946	0.0020738	0.0797162	1.09845
ENST00000290649	3374.7	0.257012	0.0834658	3.07925	0.00207524	0.0797162	1.09845
ENST00000442011	5887.79	0.216207	0.0702401	3.07812	0.00208312	0.0799618	1.09712
ENST00000493886	6403.01	0.216505	0.0703652	3.07687	0.00209186	0.0802399	1.09561
ENST00000561139	452.47	-0.619265	0.201369	-3.07528	0.00210304	0.0806115	1.0936
ENST00000397440	12.6261	7.18633	2.33748	3.07439	0.00210934	0.0807956	1.09261
ENST00000555394	167.134	2.01668	0.65606	3.07393	0.00211259	0.0808624	1.09225
ENST00000627450	103.15	1.47192	0.478932	3.07333	0.00211683	0.0809672	1.09169
ENST00000375784	8383.31	0.198075	0.0644804	3.07186	0.00212732	0.0813109	1.08985
ENST00000395914	106.858	1.65117	0.537644	3.07112	0.00213259	0.0814065	1.08934
ENST00000568588	18064.6	0.221338	0.0720715	3.07108	0.00213285	0.0814065	1.08934
ENST00000468659	58.1402	4.65785	1.51805	3.0683	0.0021528	0.0821097	1.08561
ENST00000334678	1330.05	0.374038	0.121924	3.06781	0.00215636	0.0821873	1.0852
ENST00000375980	1932.95	0.306817	0.100054	3.06652	0.00216566	0.0824833	1.08363
ENST00000264193	111.94	1.53002	0.499054	3.06584	0.00217063	0.0826143	1.08295
ENST00000381125	7281.07	0.226953	0.0740377	3.06537	0.00217401	0.0826847	1.08257
ENST00000433542	57.6805	-4.44538	1.45125	-3.06314	0.00219027	0.0832441	1.07965
ENST00000309244	1617.24	0.341933	0.111639	3.06283	0.00219253	0.0832711	1.07951
ENST00000615648	730.049	-0.577702	0.188665	-3.06205	0.0021983	0.0834071	1.0788
ENST00000400525	50.4971	2.51155	0.820253	3.06192	0.0021992	0.0834071	1.0788
ENST00000619836	47.4052	-4.33983	1.41779	-3.06098	0.00220616	0.083612	1.07773
ENST00000356638	4908.95	0.250277	0.0817715	3.06068	0.00220832	0.0836351	1.07761
ENST00000507596	11.9908	7.25193	2.36972	3.06025	0.00221154	0.0836981	1.07728
ENST00000370179	661.461	-0.552815	0.180688	-3.0595	0.00221707	0.0837931	1.07679
ENST00000378853	1292.87	0.368194	0.120345	3.05948	0.00221725	0.0837931	1.07679
ENST00000515209	1158.11	0.469281	0.153396	3.05928	0.00221872	0.0837931	1.07679
ENST00000509127	12.2647	7.20223	2.35548	3.05765	0.00223084	0.0841918	1.07473
ENST00000348943	455.922	0.86689	0.283744	3.05518	0.00224923	0.0848265	1.07147
ENST00000424427	12.3856	7.19909	2.35681	3.05459	0.00225366	0.084934	1.07092
ENST00000370321	33058.5	0.181506	0.0594537	3.0529	0.00226643	0.0853558	1.06877
ENST00000317534	1293.8	-0.433007	0.141877	-3.05198	0.00227337	0.0855573	1.06774
ENST00000514613	65.0114	-4.01018	1.31419	-3.05144	0.0022775	0.0856527	1.06726
ENST00000611400	13.4949	-6.97055	2.28493	-3.05066	0.00228335	0.085813	1.06645
ENST00000382565	16.1113	-5.79618	1.90015	-3.05039	0.00228544	0.0858317	1.06635
ENST00000261037	3153.88	-0.262951	0.0862196	-3.04979	0.00229005	0.0859447	1.06578
ENST00000525900	2211.14	0.29579	0.0970053	3.04922	0.00229436	0.0860465	1.06527
ENST00000368884	3847.37	0.241932	0.0793899	3.04739	0.00230837	0.0865118	1.06292
ENST00000422424	887.748	-0.489576	0.160666	-3.04717	0.0023101	0.0865162	1.0629
ENST00000374525	2476.82	-0.300725	0.0987108	-3.04653	0.00231503	0.0865828	1.06257
ENST00000375203	425.879	0.628664	0.20637	3.04629	0.00231682	0.0865828	1.06257
ENST00000595904	26.2661	-5.47027	1.79573	-3.04627	0.00231697	0.0865828	1.06257
ENST00000556257	64.0027	-2.02605	0.665128	-3.0461	0.00231831	0.0865828	1.06257
ENST00000598188	1077.4	0.398168	0.130748	3.0453	0.0023245	0.086754	1.06171
ENST00000296805	503.394	-0.589997	0.193809	-3.04422	0.00233281	0.087004	1.06046
ENST00000321358	35584.9	0.17223	0.0566071	3.04254	0.00234587	0.0874304	1.05834
ENST00000312515	2128.85	0.310509	0.102079	3.04185	0.00235129	0.0875719	1.05764
ENST00000543229	60.9998	-4.42804	1.4561	-3.04102	0.00235777	0.0877523	1.05674
ENST00000527651	59.2407	4.40666	1.44993	3.03922	0.0023719	0.0882171	1.05445
ENST00000278175	285.75	0.788494	0.259502	3.0385	0.00237763	0.0883694	1.0537
ENST00000619499	441.036	2.97015	0.977645	3.03807	0.00238098	0.0884328	1.05339
ENST00000350051	6253.58	0.204232	0.0672337	3.03764	0.00238435	0.0884373	1.05336
ENST00000477053	13.4795	-6.94225	2.28566	-3.03731	0.00238696	0.0884373	1.05336
ENST00000509337	12.277	7.15744	2.35654	3.03726	0.00238736	0.0884373	1.05336
ENST00000418647	11.8833	7.21666	2.37607	3.03723	0.00238767	0.0884373	1.05336
ENST00000588234	1020.19	-0.541864	0.178422	-3.03698	0.00238964	0.0884496	1.0533
ENST00000649148	37.9403	-3.12154	1.02818	-3.036	0.00239741	0.0886762	1.05219
ENST00000223136	1599.2	0.340386	0.112139	3.03538	0.0024023	0.0887772	1.0517
ENST00000645319	636.401	-0.796699	0.262498	-3.03506	0.00240484	0.0887772	1.0517
ENST00000534355	2112.43	0.304017	0.100169	3.03503	0.00240509	0.0887772	1.0517
ENST00000501493	16.2118	-6.72278	2.21531	-3.0347	0.00240777	0.0888155	1.05151
ENST00000263354	1531.32	0.341142	0.112434	3.03415	0.00241218	0.0888614	1.05129
ENST00000409292	399.314	-0.757063	0.249516	-3.03413	0.00241232	0.0888614	1.05129
ENST00000279387	1960.74	0.307852	0.101515	3.03257	0.00242481	0.0892604	1.04934
ENST00000389153	29.7885	-4.47603	1.47671	-3.03108	0.00243681	0.0895501	1.04793
ENST00000619049	234.567	-1.62021	0.534544	-3.03101	0.00243736	0.0895501	1.04793
ENST00000642274	11.8537	7.21522	2.3805	3.03097	0.00243767	0.0895501	1.04793
ENST00000292577	1020.57	0.429792	0.141844	3.03004	0.00244523	0.0897428	1.047
ENST00000265620	3115.63	0.289154	0.095433	3.02991	0.00244624	0.0897428	1.047
ENST00000365328	170.697	-1.13409	0.374413	-3.02898	0.00245383	0.0899394	1.04605
ENST00000325234	53.5501	2.14115	0.706922	3.02884	0.00245494	0.0899394	1.04605
ENST00000559596	507.4	0.581371	0.191973	3.0284	0.00245855	0.0900104	1.04571
ENST00000316292	1882.98	0.310304	0.102486	3.02778	0.00246358	0.0901331	1.04512
ENST00000551800	259.474	0.943846	0.311908	3.02604	0.00247777	0.0905909	1.04292
ENST00000488775	102.94	-1.4967	0.494724	-3.02533	0.00248361	0.0907429	1.04219
ENST00000420993	1929.41	0.347173	0.114776	3.02478	0.00248817	0.0908478	1.04169
ENST00000647279	13.9579	-6.87573	2.27384	-3.02385	0.00249582	0.0910384	1.04078
ENST00000296519	123.204	-2.44361	0.808154	-3.02369	0.00249711	0.0910384	1.04078
ENST00000511062	118.934	-1.7123	0.566326	-3.02353	0.00249846	0.0910384	1.04078
ENST00000373808	336.258	0.73897	0.244455	3.02293	0.0025034	0.0911566	1.04021
ENST00000461347	464.695	-0.635846	0.210364	-3.0226	0.00250616	0.0911953	1.04003
ENST00000638663	392.72	0.697974	0.231095	3.02029	0.00252535	0.0918316	1.03701
ENST00000470472	1947.81	0.312417	0.103482	3.01906	0.00253562	0.092143	1.03554
ENST00000366809	148.333	-1.227	0.406582	-3.01783	0.00254589	0.0924538	1.03408
ENST00000441708	11.6497	7.21232	2.39013	3.01754	0.00254832	0.0924796	1.03395
ENST00000440279	499.866	-0.574321	0.190621	-3.0129	0.00258762	0.0938426	1.0276
ENST00000620646	95.0428	-1.57749	0.52376	-3.01185	0.0025966	0.0941047	1.02639
ENST00000646424	20.1953	-6.42368	2.13354	-3.01081	0.00260549	0.0943279	1.02536
ENST00000566233	528.166	-0.567681	0.188557	-3.01066	0.00260684	0.0943279	1.02536
ENST00000420247	556.667	0.579544	0.192506	3.01052	0.00260801	0.0943279	1.02536
ENST00000315872	887.2	-0.433453	0.144007	-3.00994	0.00261295	0.0944432	1.02483
ENST00000418539	146.241	-1.17338	0.389949	-3.00907	0.00262051	0.094653	1.02387
ENST00000628652	11.7354	7.17344	2.38545	3.00717	0.00263695	0.0951828	1.02144
ENST00000318443	935.055	0.491951	0.163638	3.00634	0.00264411	0.0953774	1.02055
ENST00000588538	11.6494	7.17997	2.3903	3.00379	0.00266638	0.0961162	1.0172
ENST00000450115	406.948	-0.638439	0.212607	-3.0029	0.00267417	0.0963327	1.01623
ENST00000314594	145.021	-4.14535	1.38115	-3.00138	0.00268756	0.0967502	1.01435
ENST00000474486	11.5954	7.18865	2.39563	3.00073	0.00269331	0.0968848	1.01374
ENST00000428575	38.4874	-3.68776	1.22903	-3.00055	0.00269489	0.0968848	1.01374
ENST00000485803	13.0836	-6.916	2.30575	-2.99946	0.00270463	0.09717	1.01247
ENST00000392640	400.256	-0.643666	0.214708	-2.99786	0.00271882	0.0975291	1.01087
ENST00000409987	264.34	-0.893386	0.298017	-2.99777	0.00271967	0.0975291	1.01087
ENST00000368653	1989.81	-0.439794	0.14671	-2.99771	0.00272017	0.0975291	1.01087
ENST00000392105	85.5451	1.60779	0.536375	2.99752	0.00272187	0.0975291	1.01087
ENST00000525074	18.4904	5.28579	1.76368	2.99703	0.00272625	0.0976212	1.01046
ENST00000357028	28.5278	-3.23204	1.07864	-2.9964	0.00273184	0.0977563	1.00986
ENST00000237530	12473.1	0.173128	0.0577908	2.99578	0.00273742	0.0978911	1.00926
ENST00000327898	54.8052	4.70555	1.57092	2.9954	0.00274082	0.0979473	1.00901
ENST00000527343	29.9291	4.31398	1.44034	2.99511	0.0027435	0.0979783	1.00887
ENST00000357814	437.531	0.672775	0.22467	2.9945	0.00274899	0.0981091	1.00829
ENST00000476133	39.1519	3.91478	1.30804	2.99287	0.0027637	0.0985688	1.00626
ENST00000200457	1901.17	0.302656	0.101133	2.99264	0.00276578	0.098578	1.00622
ENST00000295326	101.855	-1.6299	0.544705	-2.99226	0.00276919	0.0986342	1.00597
ENST00000494714	13.1139	-6.89265	2.30447	-2.99099	0.00278071	0.0989788	1.00446
ENST00000596358	1294.58	0.357441	0.119549	2.9899	0.00279069	0.0992687	1.00319
ENST00000495531	345.448	-0.946393	0.316562	-2.9896	0.00279343	0.0993006	1.00305
ENST00000234677	4644.72	0.223576	0.0747929	2.98927	0.00279645	0.0993424	1.00287
ENST00000417287	11.4227	7.18632	2.4045	2.98869	0.00280172	0.0994638	1.00234
ENST00000537945	11.4274	7.18382	2.40389	2.98841	0.00280434	0.0994914	1.00221
ENST00000374899	992.498	0.45749	0.153106	2.98805	0.00280762	0.0995421	1.00199
ENST00000462990	3803.65	0.261596	0.0876444	2.98474	0.0028382	0.10056	0.997574
ENST00000298537	222.419	0.887247	0.297327	2.98408	0.0028443	0.10071	0.996928
ENST00000259043	57.8454	-2.06514	0.692207	-2.98341	0.00285054	0.100864	0.996262
ENST00000536055	37.8584	-5.22809	1.75351	-2.9815	0.00286839	0.101429	0.993836
ENST00000361785	83.9562	-1.67913	0.5634	-2.98036	0.00287914	0.101743	0.992496
ENST00000560262	17.6178	-5.9452	1.99501	-2.98004	0.00288214	0.101782	0.992329
ENST00000592957	600.837	0.515549	0.173118	2.97803	0.00290111	0.102341	0.98995
ENST00000215115	931.158	0.413118	0.138725	2.97796	0.00290177	0.102341	0.98995
ENST00000440865	2408.5	-0.511431	0.171771	-2.97739	0.00290711	0.102462	0.989436
ENST00000602449	11.552	7.13622	2.39711	2.97701	0.00291071	0.102522	0.989182
ENST00000485608	167.596	-1.2654	0.425173	-2.97619	0.00291855	0.102731	0.988299
ENST00000613197	61.9511	4.1225	1.38542	2.97563	0.0029239	0.102852	0.987787
ENST00000449699	1512.31	0.39858	0.134098	2.97231	0.00295568	0.103902	0.983376
ENST00000409650	29.5042	-4.67333	1.57276	-2.97143	0.00296416	0.104132	0.982414
ENST00000525319	11.9547	7.09016	2.38712	2.97017	0.00297635	0.104492	0.980916
ENST00000455213	11.3393	7.1605	2.41112	2.96978	0.00298011	0.104556	0.98065
ENST00000437464	11.3419	7.15926	2.41103	2.96938	0.00298401	0.104625	0.980364
ENST00000615266	17.2801	-6.48377	2.18599	-2.96606	0.00301642	0.105693	0.975956
ENST00000485568	17.6394	-5.88905	1.9865	-2.96453	0.00303143	0.106149	0.974082
ENST00000458483	12.2552	7.00881	2.36527	2.96321	0.00304445	0.106536	0.972503
ENST00000219782	998.475	0.407128	0.137448	2.96205	0.00305594	0.106868	0.97115
ENST00000404751	63.4841	2.23325	0.754077	2.96156	0.00306081	0.106969	0.970741
ENST00000409080	715.649	-0.581183	0.19626	-2.96129	0.00306357	0.10697	0.97074
ENST00000452913	22.2215	-4.6975	1.58641	-2.9611	0.00306544	0.10697	0.97074
ENST00000246194	2375.85	0.293975	0.0992835	2.96096	0.00306677	0.10697	0.97074
ENST00000502856	17.3317	-5.18696	1.7522	-2.96025	0.00307386	0.107147	0.970019
ENST00000546211	313.709	0.726526	0.245551	2.95876	0.00308882	0.107599	0.968191
ENST00000540200	2678.23	0.265681	0.0898214	2.95788	0.00309764	0.107825	0.967279
ENST00000395535	167.115	-1.07112	0.362144	-2.95771	0.00309932	0.107825	0.967279
ENST00000373632	248.558	0.937937	0.317238	2.95657	0.00311078	0.108154	0.965956
ENST00000489828	85.787	3.38861	1.14659	2.95539	0.00312278	0.108501	0.964564
ENST00000558494	273.898	-1.00466	0.339988	-2.955	0.00312671	0.108568	0.964299
ENST00000549546	11.1725	7.14804	2.42006	2.95367	0.00314023	0.108916	0.96291
ENST00000354546	6284.58	0.222147	0.075217	2.95342	0.00314273	0.108916	0.96291
ENST00000450195	150.409	1.1678	0.395414	2.95337	0.00314328	0.108916	0.96291
ENST00000469141	1024.21	0.456899	0.154713	2.95321	0.00314489	0.108916	0.96291
ENST00000222266	193.086	-0.99494	0.336923	-2.95302	0.00314683	0.108916	0.96291
ENST00000569281	50.6028	4.56959	1.54755	2.9528	0.00314908	0.108923	0.962879
ENST00000418381	606.958	-0.653895	0.221523	-2.95182	0.00315912	0.1092	0.961776
ENST00000255175	816.114	0.438602	0.14864	2.95077	0.00316984	0.109459	0.960747
ENST00000649838	300.586	0.77843	0.263813	2.95069	0.00317068	0.109459	0.960747
ENST00000261173	370.79	-0.93642	0.317406	-2.95023	0.00317536	0.109524	0.96049
ENST00000563786	11.1467	7.14425	2.42169	2.95011	0.00317662	0.109524	0.96049
ENST00000645460	288.976	0.83522	0.283212	2.9491	0.00318702	0.109752	0.959587
ENST00000647037	11.1392	7.14313	2.42216	2.94907	0.00318731	0.109752	0.959587
ENST00000442998	20.0109	4.73471	1.60647	2.94727	0.00320589	0.110321	0.95734
ENST00000394817	1184.44	0.384987	0.130657	2.94654	0.00321346	0.110511	0.956593
ENST00000434526	3119.18	0.247375	0.0839825	2.94556	0.00322375	0.110794	0.955482
ENST00000413384	2540.77	0.271517	0.0922226	2.94415	0.00323844	0.111229	0.953784
ENST00000572158	148.466	1.59114	0.540502	2.94381	0.00324197	0.111279	0.953588
ENST00000361847	37.9154	4.49824	1.52828	2.94334	0.00324692	0.111378	0.953202
ENST00000227524	3722.56	0.230076	0.0781877	2.94261	0.00325456	0.111569	0.952457
ENST00000399334	124.554	-1.34526	0.457226	-2.94221	0.00325881	0.111634	0.952205
ENST00000304164	152.229	-3.85328	1.30973	-2.94204	0.0032606	0.111634	0.952205
ENST00000406109	246.156	-0.894223	0.304007	-2.94146	0.00326673	0.111772	0.951665
ENST00000483804	70.5214	1.78776	0.608196	2.93944	0.00328801	0.112429	0.949121
ENST00000531491	2698.25	0.31078	0.105756	2.93866	0.00329635	0.112643	0.948297
ENST00000444415	87.206	2.06161	0.701662	2.93818	0.00330142	0.112744	0.947905
ENST00000584306	11.0845	7.13031	2.42704	2.93787	0.0033048	0.112788	0.947736
ENST00000559710	23.0111	4.83881	1.64746	2.93713	0.00331263	0.112984	0.946984
ENST00000377452	2493.75	0.26484	0.0902887	2.93326	0.00335426	0.114332	0.941834
ENST00000566086	267.775	0.787876	0.268649	2.93273	0.00335995	0.114453	0.941373
ENST00000616365	278.127	-0.768918	0.262397	-2.93037	0.00338564	0.115255	0.93834
ENST00000380327	222.037	-1.04091	0.355423	-2.92864	0.00340445	0.115822	0.936208
ENST00000276096	2266.53	0.313597	0.1071	2.92809	0.0034105	0.115955	0.935711
ENST00000586868	12.7906	-6.81617	2.32804	-2.92786	0.00341303	0.115968	0.935664
ENST00000569965	11.1236	7.09454	2.42369	2.92716	0.00342074	0.116156	0.934957
ENST00000393441	11.1842	7.08145	2.42035	2.9258	0.00343571	0.116545	0.933505
ENST00000393606	199.461	0.949819	0.324646	2.92571	0.00343674	0.116545	0.933505
ENST00000357332	1971.28	0.301367	0.103013	2.92553	0.00343869	0.116545	0.933505
ENST00000435844	308.66	-0.736846	0.252151	-2.92224	0.00347524	0.117684	0.929281
ENST00000416005	12.4014	6.91055	2.36492	2.92211	0.00347667	0.117684	0.929281
ENST00000306167	18.7481	-4.99349	1.71037	-2.91954	0.00350553	0.118587	0.925963
ENST00000542274	1625.08	0.365642	0.125251	2.91928	0.00350838	0.118609	0.925883
ENST00000635944	12.8362	-6.77547	2.32153	-2.91854	0.00351677	0.118818	0.925118
ENST00000168216	2150.29	0.296477	0.101611	2.91775	0.00352563	0.119043	0.924297
ENST00000593417	73.6428	1.73953	0.596239	2.91751	0.0035284	0.119061	0.924229
ENST00000556303	24.6096	4.32194	1.48178	2.91673	0.00353723	0.119284	0.923416
ENST00000646183	12.3424	-6.83955	2.34612	-2.91525	0.00355399	0.119775	0.921635
ENST00000001008	5637.51	0.218026	0.0747965	2.91493	0.00355771	0.119825	0.921452
ENST00000492112	109.26	1.40591	0.482551	2.9135	0.003574	0.120272	0.919834
ENST00000320031	16114.4	0.181663	0.0623592	2.91318	0.00357773	0.120272	0.919834
ENST00000346169	2494.17	-0.49334	0.169352	-2.9131	0.00357864	0.120272	0.919834
ENST00000560490	329.384	0.692236	0.237638	2.91298	0.00357992	0.120272	0.919834
ENST00000273308	976.859	0.416697	0.143085	2.91223	0.00358858	0.120484	0.919071
ENST00000610466	119.725	1.28497	0.441266	2.91201	0.0035911	0.120484	0.919071
ENST00000482365	11.1049	7.07842	2.4309	2.91185	0.00359293	0.120484	0.919071
ENST00000512621	468.115	0.758008	0.260371	2.91126	0.00359977	0.120582	0.918716
ENST00000389912	732.618	-0.456396	0.156772	-2.91121	0.00360034	0.120582	0.918716
ENST00000620440	47.5491	-4.1997	1.44282	-2.91076	0.00360551	0.12068	0.918364
ENST00000355992	293.081	0.735883	0.252851	2.91034	0.00361036	0.120738	0.918158
ENST00000495955	11.9799	6.93724	2.38375	2.91022	0.0036117	0.120738	0.918158
ENST00000320895	2516.31	0.287771	0.0988895	2.91003	0.00361397	0.120739	0.918154
ENST00000562879	2100.87	0.288199	0.0990589	2.90937	0.00362159	0.120918	0.917509
ENST00000368547	3713.77	0.24953	0.0858041	2.90814	0.00363584	0.121226	0.916406
ENST00000426960	1136.91	0.417416	0.143534	2.90814	0.00363589	0.121226	0.916406
ENST00000312629	1119.28	0.376838	0.129587	2.90799	0.00363756	0.121226	0.916406
ENST00000359929	432.344	0.86041	0.295995	2.90684	0.00365098	0.121598	0.915075
ENST00000304457	10.8274	7.10056	2.4435	2.90589	0.00366207	0.121892	0.914026
ENST00000233575	2417.46	0.267435	0.0920534	2.90522	0.00366996	0.122079	0.913359
ENST00000462788	38.7048	4.21522	1.45118	2.90469	0.00367622	0.122212	0.912888
ENST00000225308	1734.2	0.352537	0.121384	2.90432	0.00368052	0.122279	0.912648
ENST00000489642	110.251	-1.56473	0.538911	-2.9035	0.00369018	0.122524	0.911778
ENST00000615660	12.2079	-6.82731	2.3538	-2.90055	0.00372514	0.123609	0.90795
ENST00000614462	71.4899	-1.87291	0.646054	-2.899	0.00374357	0.124144	0.906074
ENST00000301012	1015.54	0.403842	0.139326	2.89854	0.00374901	0.124247	0.905713
ENST00000279247	2685.62	0.266508	0.0919516	2.89835	0.0037513	0.124247	0.905713
ENST00000368297	4147.13	0.292948	0.101081	2.89815	0.00375372	0.124251	0.9057
ENST00000358514	565.984	0.566313	0.195446	2.89755	0.00376095	0.124397	0.905191
ENST00000560451	37.4545	-3.8619	1.33289	-2.8974	0.00376273	0.124397	0.905191
ENST00000345523	1055.49	0.380726	0.131544	2.8943	0.00380011	0.125539	0.90122
ENST00000532567	2393.34	-0.516767	0.178556	-2.89414	0.00380196	0.125539	0.90122
ENST00000426039	51.7922	4.20629	1.45381	2.89329	0.00381228	0.125748	0.900498
ENST00000565624	12.1853	-6.8155	2.35567	-2.89323	0.00381296	0.125748	0.900498
ENST00000539517	12.1609	-6.8166	2.35646	-2.89273	0.00381908	0.125873	0.900068
ENST00000005558	45.2638	4.63866	1.60393	2.89206	0.0038273	0.126067	0.899399
ENST00000315939	670.077	-0.479106	0.1657	-2.8914	0.0038353	0.126253	0.898757
ENST00000527098	12.6544	-6.74157	2.33184	-2.89109	0.00383909	0.126301	0.898594
ENST00000357674	263.553	-0.810846	0.280603	-2.88966	0.00385665	0.126801	0.896878
ENST00000348750	429.918	0.64552	0.223436	2.88907	0.00386389	0.126864	0.896663
ENST00000327773	3053.79	0.268272	0.0928602	2.88899	0.00386485	0.126864	0.896663
ENST00000322623	3610.45	0.229779	0.0795414	2.8888	0.00386718	0.126864	0.896663
ENST00000556511	40.7656	4.23252	1.46518	2.88873	0.00386798	0.126864	0.896663
ENST00000262265	1997.79	0.317271	0.109839	2.8885	0.00387081	0.126879	0.896609
ENST00000369159	902.71	0.540877	0.187317	2.8875	0.00388318	0.127152	0.895677
ENST00000216714	1797.88	0.298458	0.103364	2.88744	0.00388385	0.127152	0.895677
ENST00000273342	1808.92	0.301413	0.104463	2.88535	0.00390984	0.127925	0.893044
ENST00000236671	3920.1	0.244263	0.0846636	2.88511	0.0039128	0.127944	0.89298
ENST00000619192	12.1308	-6.80045	2.35813	-2.88383	0.00392865	0.128384	0.891487
ENST00000363593	14.5901	-5.30281	1.84009	-2.88182	0.0039539	0.129131	0.888969
ENST00000372393	36.1716	4.66369	1.61847	2.88155	0.00395728	0.129163	0.888861
ENST00000518288	10.6981	7.06375	2.45162	2.88126	0.00396085	0.129201	0.888733
ENST00000545668	108.93	1.41969	0.492845	2.88059	0.00396929	0.129398	0.888071
ENST00000394048	4623.38	0.216508	0.0751855	2.87965	0.00398118	0.129707	0.887035
ENST00000411426	246.3	-0.98163	0.341156	-2.87736	0.00401018	0.130573	0.884146
ENST00000640306	3546.56	0.250638	0.0871182	2.87698	0.00401497	0.13065	0.88389
ENST00000453766	533.371	0.603887	0.209927	2.87666	0.00401909	0.130705	0.883707
ENST00000606977	12.0449	-6.79498	2.363	-2.87557	0.00403298	0.130978	0.882801
ENST00000414849	1693.86	-0.320472	0.111447	-2.87555	0.00403321	0.130978	0.882801
ENST00000527544	10.586	7.07079	2.45904	2.87543	0.00403478	0.130978	0.882801
ENST00000511337	10.5719	7.07045	2.4603	2.87382	0.00405546	0.13157	0.880842
ENST00000262027	3161.29	0.242192	0.0842911	2.87328	0.00406228	0.131643	0.880602
ENST00000401833	10.5715	7.0695	2.46045	2.87326	0.00406259	0.131643	0.880602
ENST00000391976	7175.11	0.223542	0.0778089	2.87296	0.00406646	0.131675	0.880498
ENST00000643754	6578.93	0.20106	0.0699875	2.8728	0.00406846	0.131675	0.880498
ENST00000443585	685.66	-0.469181	0.163355	-2.87215	0.00407686	0.131867	0.879863
ENST00000393446	13.3317	6.72713	2.34246	2.87182	0.00408109	0.131925	0.879672
ENST00000378721	14.0138	-6.55396	2.28249	-2.87141	0.00408648	0.13202	0.87936
ENST00000437775	32.858	4.53225	1.57906	2.87023	0.00410173	0.132393	0.878134
ENST00000398782	557.866	-0.536957	0.187084	-2.87014	0.00410295	0.132393	0.878134
ENST00000431586	192.296	0.941395	0.328046	2.86971	0.00410851	0.132493	0.877806
ENST00000648359	52.6329	4.39978	1.53353	2.86906	0.00411688	0.132684	0.877182
ENST00000264039	2698.68	0.253256	0.0883021	2.86807	0.00412988	0.133023	0.876072
ENST00000488109	47.4129	4.1318	1.44118	2.86695	0.00414446	0.133341	0.875036
ENST00000458297	17.2997	-5.10506	1.78067	-2.86693	0.0041447	0.133341	0.875036
ENST00000565134	10.4938	7.0641	2.4654	2.86529	0.00416624	0.133954	0.873046
ENST00000503078	214.926	0.996952	0.347964	2.8651	0.00416872	0.133954	0.873046
ENST00000503731	960.598	0.395778	0.138162	2.8646	0.0041754	0.134088	0.872609
ENST00000593256	908.947	-0.41383	0.144477	-2.86433	0.00417894	0.134122	0.8725
ENST00000360001	2044.48	0.280758	0.0980313	2.86396	0.00418376	0.134197	0.872258
ENST00000271064	1508.9	0.321897	0.112434	2.863	0.00419647	0.134469	0.871378
ENST00000340645	517.811	0.673221	0.235168	2.86273	0.00420012	0.134469	0.871378
ENST00000376162	113.138	-2.50937	0.876604	-2.8626	0.00420179	0.134469	0.871378
ENST00000479901	10.4747	7.06013	2.46671	2.86217	0.00420751	0.134469	0.871378
ENST00000506302	136.22	1.20816	0.42212	2.86213	0.00420809	0.134469	0.871378
ENST00000640986	22.2427	-3.74818	1.30962	-2.86203	0.00420942	0.134469	0.871378
ENST00000519253	2039.8	-0.377211	0.1318	-2.862	0.00420972	0.134469	0.871378
ENST00000265498	353.503	-0.666669	0.232957	-2.86177	0.00421289	0.13449	0.871309
ENST00000223129	416.463	-0.600102	0.209737	-2.86121	0.00422034	0.134532	0.871173
ENST00000574558	149.909	1.08542	0.379366	2.86114	0.00422118	0.134532	0.871173
ENST00000336378	143.814	-1.25882	0.439976	-2.8611	0.0042217	0.134532	0.871173
ENST00000635142	27.1581	4.26698	1.49159	2.86069	0.00422716	0.134627	0.870869
ENST00000394199	423.211	0.910066	0.318304	2.85911	0.00424834	0.135221	0.868955
ENST00000371222	4696.76	0.214481	0.0750465	2.85797	0.00426357	0.135626	0.867658
ENST00000528364	1064.84	0.385136	0.134792	2.85726	0.00427321	0.135852	0.866933
ENST00000555438	41.8819	-2.37195	0.830435	-2.85627	0.00428646	0.136118	0.866086
ENST00000393370	1824.78	0.420356	0.14717	2.85626	0.00428661	0.136118	0.866086
ENST00000585981	355.411	1.17459	0.411414	2.855	0.00430367	0.136492	0.864894
ENST00000372858	733.772	0.52784	0.184892	2.85485	0.00430567	0.136492	0.864894
ENST00000644094	22.7714	4.97794	1.74379	2.85466	0.00430829	0.136492	0.864894
ENST00000393562	2456.2	0.341621	0.119672	2.85464	0.00430852	0.136492	0.864894
ENST00000358901	6345.3	0.196637	0.0689391	2.85233	0.00434002	0.137387	0.862053
ENST00000650417	136.046	-1.37883	0.483428	-2.85219	0.00434191	0.137387	0.862053
ENST00000304863	2045.74	0.304969	0.106947	2.85159	0.00435007	0.137565	0.861492
ENST00000270225	4549.27	0.212303	0.0744636	2.8511	0.00435676	0.137696	0.86108
ENST00000587470	627.683	-0.550667	0.193305	-2.84869	0.00438996	0.138469	0.858648
ENST00000484969	73.4272	-1.91154	0.671031	-2.84867	0.00439023	0.138469	0.858648
ENST00000344749	83.478	1.58901	0.557809	2.84867	0.00439024	0.138469	0.858648
ENST00000447207	44.961	4.17632	1.46611	2.84858	0.00439151	0.138469	0.858648
ENST00000426836	134.658	-1.92522	0.675967	-2.8481	0.00439818	0.138598	0.858243
ENST00000637778	11.8637	-6.76451	2.37549	-2.84763	0.00440468	0.138722	0.857856
ENST00000318876	11.7972	-6.76837	2.3776	-2.84672	0.00441721	0.139035	0.856875
ENST00000257075	220.738	-0.960593	0.337573	-2.84559	0.00443294	0.139449	0.855586
ENST00000454046	10.6943	6.98265	2.45414	2.84526	0.00443752	0.1395	0.855426
ENST00000650060	10.5945	6.99857	2.45993	2.84502	0.00444082	0.1395	0.855426
ENST00000372925	427.909	0.663386	0.233196	2.84476	0.00444449	0.1395	0.855426
ENST00000329841	5926.09	0.207876	0.0730742	2.84473	0.00444493	0.1395	0.855426
ENST00000320230	141.466	1.32444	0.465655	2.84425	0.00445166	0.13963	0.855022
ENST00000308394	844.056	-0.416888	0.146592	-2.84387	0.00445699	0.139716	0.854755
ENST00000558043	145.088	-1.72201	0.605599	-2.84349	0.00446229	0.1398	0.854492
ENST00000594797	367.396	-0.719621	0.253214	-2.84195	0.00448392	0.140377	0.852703
ENST00000219343	572.318	-0.512036	0.180191	-2.84164	0.00448828	0.140377	0.852703
ENST00000569438	6942.58	0.292579	0.102969	2.84144	0.00449108	0.140377	0.852703
ENST00000618908	742.732	0.440609	0.155066	2.84143	0.00449113	0.140377	0.852703
ENST00000328379	279.65	-0.752108	0.264739	-2.84095	0.00449796	0.140446	0.852491
ENST00000595683	439.752	-0.66936	0.235615	-2.84091	0.00449854	0.140446	0.852491
ENST00000536566	10.3173	7.03771	2.47804	2.84003	0.00451095	0.140752	0.851547
ENST00000379852	1646.32	0.307058	0.108166	2.83877	0.00452882	0.141227	0.850081
ENST00000373224	48.8045	2.14227	0.755029	2.83733	0.00454923	0.141782	0.84838
ENST00000445587	28.5048	4.41423	1.55638	2.83623	0.00456501	0.142111	0.847372
ENST00000499869	6671.37	0.199829	0.070456	2.83622	0.00456508	0.142111	0.847372
ENST00000321030	1571.73	0.330729	0.116649	2.83524	0.00457907	0.142464	0.846294
ENST00000007390	971.092	0.417374	0.147309	2.83332	0.00460677	0.143244	0.843925
ENST00000391753	6909.78	0.195611	0.0690741	2.83189	0.00462733	0.143734	0.842442
ENST00000359273	351.155	0.651275	0.229982	2.83186	0.00462787	0.143734	0.842442
ENST00000543693	211.805	-1.20047	0.424004	-2.83127	0.00463629	0.143912	0.841903
ENST00000602682	10.6828	6.97182	2.46353	2.83001	0.0046546	0.144397	0.840441
ENST00000355836	886.777	0.499273	0.176446	2.82961	0.00466043	0.144495	0.840147
ENST00000373068	401.259	0.883288	0.312257	2.82872	0.00467347	0.144816	0.839184
ENST00000280362	679.392	-0.478846	0.169336	-2.82778	0.00468716	0.145156	0.838164
ENST00000618552	149.189	1.11099	0.392958	2.82725	0.00469501	0.145316	0.837687
ENST00000591519	16.4987	4.972	1.75926	2.82619	0.00471057	0.145714	0.836499
ENST00000481673	29.7075	-4.42561	1.5662	-2.8257	0.00471776	0.145853	0.836086
ENST00000536810	10.2128	7.02139	2.48532	2.82515	0.00472584	0.146019	0.835592
ENST00000351986	14170.3	0.291506	0.103216	2.82423	0.00473941	0.146354	0.834597
ENST00000645214	428.996	-0.687219	0.243412	-2.82327	0.00475359	0.146673	0.83365
ENST00000393812	1932.51	0.316574	0.112134	2.82317	0.00475519	0.146673	0.83365
ENST00000514032	186.145	2.14881	0.761335	2.82243	0.00476619	0.146928	0.832896
ENST00000357668	444.925	-0.665664	0.235874	-2.82212	0.0047708	0.146986	0.832724
ENST00000647009	240.607	0.999033	0.354107	2.82128	0.00478329	0.147287	0.831837
ENST00000312912	11.9316	6.82463	2.41925	2.82096	0.00478796	0.147346	0.831661
ENST00000648613	158.768	1.18537	0.42033	2.8201	0.00480094	0.147606	0.830897
ENST00000371646	43986.1	0.141029	0.0500122	2.81989	0.00480401	0.147606	0.830897
ENST00000533655	390.683	-0.616342	0.218573	-2.81985	0.00480462	0.147606	0.830897
ENST00000617246	1336.74	-0.692534	0.245693	-2.8187	0.00482185	0.148051	0.82959
ENST00000534510	87.9461	-1.57531	0.559116	-2.81749	0.00484001	0.148523	0.828205
ENST00000561775	32679.3	0.18185	0.0645706	2.8163	0.00485809	0.148866	0.827204
ENST00000334828	21047.4	0.151257	0.05371	2.81617	0.00485996	0.148866	0.827204
ENST00000510609	93.8734	-2.96912	1.05433	-2.81611	0.00486086	0.148866	0.827204
ENST00000541679	2529.53	0.361789	0.128475	2.81602	0.00486224	0.148866	0.827204
ENST00000427177	7409.92	0.185888	0.0660174	2.81575	0.00486639	0.148909	0.82708
ENST00000477446	19.9172	4.56363	1.62112	2.81511	0.00487601	0.149119	0.826468
ENST00000608083	1080.55	0.377329	0.134052	2.8148	0.00488071	0.149177	0.826297
ENST00000504374	11.8413	-6.68939	2.37669	-2.81458	0.00488407	0.149195	0.826244
ENST00000392404	518.298	-0.99804	0.354656	-2.81411	0.00489131	0.149332	0.825848
ENST00000527469	12.2912	-6.6511	2.36447	-2.81294	0.00490912	0.149791	0.824515
ENST00000563192	182.014	-0.991999	0.352781	-2.81194	0.00492433	0.15017	0.823418
ENST00000633125	10.2431	6.97996	2.48394	2.81003	0.00495362	0.150978	0.821088
ENST00000646449	184.095	-0.943134	0.335818	-2.80847	0.00497782	0.151629	0.819217
ENST00000522595	10.2231	6.97797	2.48533	2.80766	0.00499027	0.151923	0.818378
ENST00000591871	847.893	0.418502	0.149122	2.80644	0.00500924	0.152414	0.816976
ENST00000432073	11.4995	-6.72534	2.39701	-2.80572	0.00502049	0.15267	0.816246
ENST00000527974	23.9769	-3.53437	1.25982	-2.80545	0.00502457	0.152708	0.816139
ENST00000393784	7009.14	0.197879	0.0705602	2.8044	0.00504107	0.153059	0.815141
ENST00000252015	1683.11	0.299009	0.106623	2.80435	0.00504181	0.153059	0.815141
ENST00000351153	11.4999	-6.71664	2.39576	-2.80355	0.00505429	0.153352	0.814312
ENST00000457726	10.3408	6.94672	2.47825	2.80308	0.00506177	0.153492	0.813914
ENST00000352303	579.834	-0.627754	0.224103	-2.80118	0.00509159	0.154309	0.811608
ENST00000469565	304.596	0.768403	0.274378	2.80053	0.00510192	0.154535	0.810972
ENST00000536336	231.375	0.939275	0.335454	2.80001	0.0051101	0.154696	0.81052
ENST00000538136	579.813	-0.88285	0.315344	-2.79964	0.00511592	0.154737	0.810404
ENST00000627212	70.3756	-3.16276	1.12981	-2.79938	0.00512015	0.154737	0.810404
ENST00000314191	12945.6	-0.213723	0.0763471	-2.79936	0.00512041	0.154737	0.810404
ENST00000441080	646.123	-0.472061	0.168642	-2.7992	0.00512296	0.154737	0.810404
ENST00000289893	847.79	-0.407421	0.145574	-2.79871	0.00513064	0.154883	0.809997
ENST00000361681	889.156	-0.534241	0.190919	-2.79825	0.00513796	0.154988	0.809701
ENST00000278412	9716.12	0.183676	0.0656423	2.79813	0.0051399	0.154988	0.809701
ENST00000331563	1688.72	0.314182	0.112322	2.79716	0.00515538	0.155313	0.808793
ENST00000642050	257.81	-1.01452	0.362706	-2.7971	0.00515642	0.155313	0.808793
ENST00000646065	10.2644	6.95973	2.48852	2.79673	0.00516221	0.1554	0.808548
ENST00000312431	284.669	-11.185	4.0011	-2.79549	0.0051821	0.155912	0.807122
ENST00000529571	12.0421	-6.6192	2.36809	-2.79517	0.0051873	0.155981	0.806928
ENST00000355527	2681.52	0.24557	0.0878796	2.7944	0.00519967	0.156266	0.806136
ENST00000233078	1518.53	0.346099	0.123888	2.79365	0.0052117	0.15654	0.805375
ENST00000622647	71.9886	3.51383	1.25807	2.79303	0.0052217	0.156753	0.804784
ENST00000446718	10.4902	6.89812	2.47056	2.79213	0.00523623	0.157072	0.803902
ENST00000396340	9.98107	6.98789	2.5029	2.79191	0.00523978	0.157072	0.803902
ENST00000225614	612.695	0.477137	0.17091	2.79174	0.00524254	0.157072	0.803902
ENST00000374436	1772.52	0.334108	0.119681	2.79165	0.00524398	0.157072	0.803902
ENST00000456319	405.53	0.63497	0.227539	2.79059	0.00526118	0.157499	0.802722
ENST00000645686	27.7629	-3.90029	1.39786	-2.79019	0.00526778	0.157609	0.802419
ENST00000372159	41.6632	4.5906	1.64569	2.78946	0.00527954	0.157873	0.801692
ENST00000368299	2555.52	0.253893	0.0910255	2.78925	0.005283	0.157889	0.801648
ENST00000238892	430.453	-0.578077	0.207276	-2.78892	0.00528842	0.157963	0.801444
ENST00000318240	445.252	-0.563074	0.201934	-2.7884	0.00529695	0.15813	0.800985
ENST00000449081	17.3256	-6.22687	2.23349	-2.78795	0.0053042	0.158183	0.80084
ENST00000552388	10.0557	6.97113	2.50047	2.78793	0.00530458	0.158183	0.80084
ENST00000590665	284.045	-0.767297	0.275273	-2.7874	0.00531325	0.158354	0.800372
ENST00000495146	283.747	0.836534	0.300161	2.78695	0.00532071	0.158422	0.800185
ENST00000529900	75.7869	-1.62032	0.581404	-2.7869	0.00532142	0.158422	0.800185
ENST00000525356	23.0454	-4.25698	1.52792	-2.78613	0.00533419	0.158714	0.799384
ENST00000407032	671.213	0.454438	0.163136	2.78563	0.00534236	0.158828	0.799074
ENST00000619432	51.5207	-2.031	0.729161	-2.7854	0.00534617	0.158828	0.799074
ENST00000420138	11.5883	-6.67531	2.39657	-2.78536	0.00534685	0.158828	0.799074
ENST00000529163	2905.81	0.479108	0.172048	2.78473	0.00535722	0.159038	0.798499
ENST00000613174	362.677	-0.63663	0.228628	-2.78457	0.00535984	0.159038	0.798499
ENST00000576008	198.492	-0.908077	0.326194	-2.78385	0.00537174	0.159303	0.797775
ENST00000630539	557.638	0.690964	0.248243	2.78342	0.00537892	0.159429	0.797434
ENST00000460371	11.3857	-6.68576	2.40311	-2.78213	0.00540036	0.159976	0.795945
ENST00000409677	101.139	-1.61564	0.58084	-2.78156	0.00540986	0.160107	0.79559
ENST00000508361	1557.32	0.309885	0.111409	2.78151	0.00541072	0.160107	0.79559
ENST00000589028	183.557	-1.5299	0.550233	-2.78046	0.00542818	0.160535	0.794429
ENST00000369286	9.88371	6.97674	2.50969	2.77992	0.00543719	0.160714	0.793948
ENST00000221413	2674.64	0.348343	0.125325	2.7795	0.00544419	0.160832	0.793627
ENST00000374231	464.411	-0.550864	0.198315	-2.77773	0.00547402	0.161582	0.791606
ENST00000579481	11.4596	-6.66336	2.39893	-2.77764	0.00547559	0.161582	0.791606
ENST00000495087	11.3995	-6.67113	2.40236	-2.7769	0.00548795	0.161858	0.790865
ENST00000559836	152.294	1.08702	0.391596	2.77586	0.00550551	0.162287	0.789715
ENST00000549139	11.2044	-6.69992	2.41436	-2.77502	0.00551975	0.162618	0.788831
ENST00000406875	1455.23	-0.315064	0.113616	-2.77305	0.00555328	0.163517	0.786438
ENST00000611074	46.0549	4.07851	1.47155	2.77157	0.00557873	0.164176	0.78469
ENST00000371589	1283.37	0.337381	0.121777	2.77049	0.00559727	0.164503	0.783826
ENST00000393066	388.037	0.641656	0.231607	2.77046	0.00559777	0.164503	0.783826
ENST00000306502	25.5258	-4.51116	1.62835	-2.77039	0.005599	0.164503	0.783826
ENST00000614646	10.3601	6.8943	2.48905	2.76985	0.00560818	0.164683	0.783351
ENST00000362915	35.5465	-2.58285	0.932598	-2.76952	0.00561396	0.164746	0.783184
ENST00000369367	1173.63	-0.36326	0.131171	-2.76937	0.00561645	0.164746	0.783184
ENST00000371719	9.80246	6.96511	2.51596	2.76837	0.00563367	0.165161	0.782092
ENST00000328666	279.01	0.721192	0.260531	2.76816	0.00563735	0.165179	0.782045
ENST00000638716	162.432	-1.11345	0.402337	-2.76746	0.00564953	0.165446	0.781343
ENST00000590133	16.9638	-6.21311	2.24698	-2.7651	0.0056906	0.166558	0.778434
ENST00000538547	9.94133	6.92637	2.50636	2.76352	0.00571818	0.167204	0.776754
ENST00000565316	9.87808	6.93769	2.51067	2.76329	0.00572225	0.167204	0.776754
ENST00000248437	1402.89	0.318955	0.115432	2.76314	0.00572489	0.167204	0.776754
ENST00000461600	9.83008	6.94675	2.51409	2.76313	0.00572507	0.167204	0.776754
ENST00000374291	3059.53	0.235777	0.0853419	2.76274	0.0057319	0.167312	0.776472
ENST00000535282	56.1816	-4.31024	1.56038	-2.7623	0.0057395	0.167444	0.776131
ENST00000337003	75.1843	-1.77021	0.641038	-2.76148	0.00575399	0.167775	0.775272
ENST00000381342	8722.61	0.190503	0.069007	2.76063	0.00576891	0.168119	0.774382
ENST00000314797	3684.84	0.246527	0.0893238	2.75993	0.00578142	0.168393	0.773676
ENST00000335514	1545.69	0.310155	0.112394	2.75952	0.00578859	0.168465	0.773491
ENST00000309237	11.4076	-6.63155	2.40323	-2.75943	0.00579014	0.168465	0.773491
ENST00000371432	10.0818	6.8906	2.49774	2.75874	0.00580246	0.168599	0.773145
ENST00000292510	120.59	1.44984	0.525551	2.75871	0.00580308	0.168599	0.773145
ENST00000205214	74.1289	1.73328	0.628358	2.75843	0.00580803	0.168599	0.773145
ENST00000307839	2878.93	-0.236242	0.0856462	-2.75834	0.00580954	0.168599	0.773145
ENST00000362423	36.0093	-2.45778	0.891051	-2.75829	0.00581041	0.168599	0.773145
ENST00000554546	49.92	-4.00227	1.45125	-2.7578	0.00581922	0.168764	0.772721
ENST00000382384	142.036	-1.16014	0.420824	-2.75682	0.00583663	0.169177	0.771658
ENST00000558131	472.976	-0.570616	0.207034	-2.75615	0.0058486	0.169433	0.771002
ENST00000389057	141.828	-1.09157	0.396111	-2.75571	0.00585641	0.169484	0.770872
ENST00000294256	13.7312	-6.36673	2.31038	-2.7557	0.00585664	0.169484	0.770872
ENST00000312970	2121.08	0.267792	0.097187	2.75543	0.00586142	0.169531	0.77075
ENST00000496421	10.328	6.83927	2.48393	2.7534	0.0058979	0.17042	0.76848
ENST00000533820	86.1971	1.57257	0.571144	2.75337	0.00589848	0.17042	0.76848
ENST00000296325	1073.42	0.362148	0.131562	2.75268	0.00591091	0.170675	0.767829
ENST00000312469	1516.72	0.312965	0.113701	2.75253	0.00591367	0.170675	0.767829
ENST00000377982	26.4212	4.58583	1.66687	2.75116	0.0059385	0.171301	0.766241
ENST00000620941	2281.13	0.266481	0.0968914	2.75031	0.00595396	0.171654	0.765345
ENST00000394894	3560.09	0.223672	0.0813661	2.74896	0.00597848	0.17222	0.763916
ENST00000238609	288.793	-0.805291	0.292953	-2.74888	0.00597998	0.17222	0.763916
ENST00000381519	736.375	0.437427	0.15914	2.74868	0.00598354	0.172231	0.76389
ENST00000432792	11.0614	-6.65996	2.42349	-2.74809	0.00599442	0.17243	0.763387
ENST00000311085	519.115	-0.523982	0.190692	-2.74779	0.0059998	0.17243	0.763387
ENST00000373312	5334.72	0.293399	0.106777	2.74778	0.00600007	0.17243	0.763387
ENST00000370211	982.387	0.379647	0.138178	2.74752	0.00600469	0.172471	0.763284
ENST00000492091	9.65503	6.94252	2.52731	2.747	0.00601433	0.172656	0.76282
ENST00000548336	278.364	-0.723939	0.263563	-2.74674	0.00601914	0.172701	0.762704
ENST00000338961	572.12	0.488239	0.177774	2.74641	0.00602521	0.172784	0.762497
ENST00000395912	20.8166	4.72827	1.72175	2.74619	0.00602913	0.172804	0.762446
ENST00000348227	954.308	0.37632	0.137062	2.74562	0.00603965	0.173014	0.76192
ENST00000340296	1079.04	0.355311	0.12946	2.74455	0.00605931	0.173484	0.76074
ENST00000624934	19.7266	-4.81367	1.75445	-2.74369	0.00607528	0.173701	0.760197
ENST00000373904	55.0446	1.97227	0.71886	2.7436	0.00607688	0.173701	0.760197
ENST00000297857	289.808	-0.898444	0.327487	-2.74345	0.00607973	0.173701	0.760197
ENST00000375167	855.994	-0.399541	0.145635	-2.74345	0.00607978	0.173701	0.760197
ENST00000371989	6314.77	0.187545	0.0683917	2.74222	0.00610259	0.174219	0.758905
ENST00000369905	3390.6	0.243205	0.0886923	2.74212	0.00610438	0.174219	0.758905
ENST00000428239	43.8265	-3.8254	1.39532	-2.7416	0.0061141	0.174362	0.758548
ENST00000431388	1147.88	0.363393	0.132552	2.7415	0.00611586	0.174362	0.758548
ENST00000513454	9.64293	6.932	2.52945	2.74051	0.00613436	0.174797	0.757467
ENST00000360244	1706.19	0.298681	0.109	2.74018	0.00614049	0.174879	0.757263
ENST00000245552	997.328	0.376796	0.137537	2.7396	0.00615139	0.175055	0.756825
ENST00000254718	751.98	0.479245	0.174945	2.73941	0.00615491	0.175055	0.756825
ENST00000643777	21734.3	0.210815	0.0769593	2.7393	0.00615699	0.175055	0.756825
ENST00000370613	35.2905	-4.24316	1.54917	-2.739	0.00616271	0.175055	0.756825
ENST00000453401	11.735	-6.5425	2.38866	-2.73898	0.00616293	0.175055	0.756825
ENST00000470772	320.498	0.738413	0.269688	2.73802	0.00618094	0.175391	0.755992
ENST00000469328	10.9052	-6.6639	2.43385	-2.73801	0.00618128	0.175391	0.755992
ENST00000310955	3147.81	0.227139	0.0829715	2.73755	0.0061898	0.175536	0.755635
ENST00000374810	52.6973	4.08609	1.4927	2.73739	0.00619288	0.175536	0.755635
ENST00000646869	249.125	-1.22774	0.448695	-2.73625	0.00621445	0.175962	0.754581
ENST00000326427	2136.63	0.28182	0.102995	2.73625	0.00621447	0.175962	0.754581
ENST00000397261	2412.27	0.292859	0.107072	2.73515	0.00623513	0.176454	0.753368
ENST00000507754	1976.15	-0.298344	0.109102	-2.73453	0.00624687	0.176694	0.752779
ENST00000391967	497.759	0.530757	0.194114	2.73426	0.0062521	0.176749	0.752643
ENST00000354488	2246.88	0.281935	0.103129	2.7338	0.00626073	0.176811	0.75249
ENST00000361059	1783.24	-0.362057	0.132437	-2.7338	0.00626086	0.176811	0.75249
ENST00000585331	420.643	-0.636704	0.233003	-2.7326	0.0062837	0.177363	0.751137
ENST00000442291	9.54845	6.92796	2.53571	2.73216	0.00629208	0.177507	0.750786
ENST00000368439	299.33	-0.782153	0.2863	-2.73193	0.00629638	0.177535	0.750716
ENST00000379661	821.543	0.405871	0.148594	2.73141	0.00630632	0.177722	0.750258
ENST00000410557	56.5084	-2.03949	0.74685	-2.73079	0.00631824	0.177965	0.749666
ENST00000546989	362.311	-0.645916	0.23659	-2.7301	0.00633145	0.178244	0.748986
ENST00000504952	11.2927	-6.58152	2.41192	-2.72874	0.0063576	0.178886	0.747423
ENST00000374935	126.257	1.22751	0.449923	2.72828	0.00636656	0.179045	0.747038
ENST00000414284	11.2876	-6.58066	2.41221	-2.72806	0.0063708	0.179071	0.746975
ENST00000358506	1163.25	-0.544917	0.199772	-2.72769	0.00637792	0.179177	0.746717
ENST00000602130	706.577	0.502436	0.184349	2.72546	0.00642128	0.180301	0.744001
ENST00000235835	1211.74	0.33992	0.12473	2.72526	0.00642515	0.180316	0.743966
ENST00000635956	197.866	-0.877642	0.322159	-2.72425	0.00644481	0.180773	0.742865
ENST00000399075	830.332	-0.437116	0.160511	-2.72328	0.0064638	0.181212	0.741813
ENST00000357388	720.118	-0.626173	0.230041	-2.722	0.00648877	0.181817	0.740365
ENST00000325083	867.797	0.631575	0.232053	2.72168	0.00649514	0.181901	0.740165
ENST00000512476	59.5887	1.93985	0.712798	2.72146	0.00649943	0.181927	0.740104
ENST00000648130	61.866	-3.91852	1.44006	-2.72108	0.00650684	0.182039	0.739835
ENST00000608424	1905.9	0.292018	0.107338	2.72056	0.00651716	0.182233	0.739372
ENST00000408535	16.819	-3.92309	1.4422	-2.72021	0.00652404	0.182331	0.739139
ENST00000469376	13.7895	-6.29736	2.31535	-2.71983	0.00653155	0.182446	0.738865
ENST00000263346	1087.94	0.359539	0.132215	2.71935	0.00654102	0.182535	0.738655
ENST00000487070	32.4247	4.32975	1.59221	2.71933	0.00654149	0.182535	0.738655
ENST00000345136	6702.16	-0.185681	0.0682922	-2.71891	0.00654969	0.182669	0.738336
ENST00000390015	1482.51	0.319917	0.117742	2.71709	0.00658579	0.183517	0.736323
ENST00000650480	758.074	-0.419493	0.1544	-2.71692	0.00658922	0.183517	0.736323
ENST00000409503	77.8632	2.1671	0.797646	2.71687	0.00659033	0.183517	0.736323
ENST00000250896	562.817	0.500368	0.18431	2.71482	0.00663111	0.184557	0.733869
ENST00000353999	8711.48	0.191977	0.0707263	2.71437	0.00664027	0.184581	0.733812
ENST00000533162	10.7878	-6.62662	2.44142	-2.71425	0.00664261	0.184581	0.733812
ENST00000313860	76.8073	-2.90792	1.07148	-2.71394	0.00664891	0.184581	0.733812
ENST00000590247	1945.76	-0.284829	0.104952	-2.71389	0.00664977	0.184581	0.733812
ENST00000532359	980.781	-0.40778	0.150258	-2.71386	0.00665035	0.184581	0.733812
ENST00000261520	209.008	-1.17015	0.431194	-2.71375	0.00665254	0.184581	0.733812
ENST00000417934	10.7492	-6.63172	2.44398	-2.71349	0.0066578	0.184632	0.733692
ENST00000252599	4256.36	0.21936	0.0808725	2.71241	0.00667951	0.185049	0.732714
ENST00000557997	71.4218	2.41969	0.892127	2.71227	0.00668239	0.185049	0.732714
ENST00000339157	1178.38	0.343593	0.126689	2.7121	0.00668585	0.185049	0.732714
ENST00000554848	382.596	1.13766	0.419501	2.71195	0.00668886	0.185049	0.732714
ENST00000460898	47.8484	2.03355	0.749863	2.71189	0.00668999	0.185049	0.732714
ENST00000589804	204.457	0.849802	0.313383	2.7117	0.00669386	0.18506	0.732687
ENST00000533172	128.897	-1.29566	0.477971	-2.71075	0.00671308	0.185497	0.731664
ENST00000429120	697.127	0.45535	0.168005	2.71034	0.00672153	0.185635	0.731341
ENST00000587708	152.327	-1.04409	0.385332	-2.70959	0.00673656	0.185955	0.730593
ENST00000530262	40.7706	4.11117	1.5177	2.70882	0.00675221	0.186127	0.73019
ENST00000629983	936.218	0.449788	0.166047	2.7088	0.00675266	0.186127	0.73019
ENST00000520403	12.6287	5.32835	1.96707	2.70877	0.00675336	0.186127	0.73019
ENST00000317368	647.537	0.533665	0.197042	2.70838	0.00676116	0.186127	0.73019
ENST00000321562	3787.89	0.25757	0.0951016	2.70837	0.00676141	0.186127	0.73019
ENST00000381022	276.032	-1.18181	0.436372	-2.70827	0.00676355	0.186127	0.73019
ENST00000453091	648.397	-0.501816	0.185303	-2.70808	0.00676746	0.18614	0.730161
ENST00000442508	10.6842	-6.62991	2.44854	-2.7077	0.0067751	0.186255	0.729892
ENST00000521216	1308.16	-0.328954	0.121532	-2.70671	0.00679526	0.186714	0.728824
ENST00000555309	224.428	11.3861	4.20763	2.70607	0.00680845	0.186938	0.728303
ENST00000469678	2347.09	0.278662	0.10298	2.70598	0.00681036	0.186938	0.728303
ENST00000432883	21.2492	4.26644	1.57686	2.70565	0.00681699	0.186941	0.728296
ENST00000282041	194.976	-10.8257	4.00116	-2.70563	0.00681749	0.186941	0.728296
ENST00000647396	55.4529	-4.05858	1.50029	-2.70519	0.00682662	0.186941	0.728296
ENST00000432483	11.913	-6.44917	2.3842	-2.70497	0.00683109	0.186941	0.728296
ENST00000647448	756.896	-0.431063	0.159368	-2.70483	0.00683403	0.186941	0.728296
ENST00000397633	9.38999	6.89493	2.54924	2.7047	0.00683659	0.186941	0.728296
ENST00000450941	176.883	-1.18695	0.438854	-2.70465	0.00683771	0.186941	0.728296
ENST00000357244	126.878	3.75868	1.38973	2.70462	0.00683824	0.186941	0.728296
ENST00000332556	4543.24	0.209369	0.0774292	2.70401	0.00685089	0.187191	0.727714
ENST00000361148	502.34	0.524621	0.194071	2.70324	0.00686662	0.187471	0.727066
ENST00000448521	1166.02	0.388404	0.143684	2.70317	0.00686808	0.187471	0.727066
ENST00000547704	549.559	0.708896	0.262285	2.70277	0.00687636	0.187602	0.726763
ENST00000588773	32.053	4.37768	1.62005	2.7022	0.00688831	0.187833	0.726229
ENST00000301458	1133.59	0.344634	0.12757	2.70153	0.00690212	0.188053	0.725719
ENST00000358154	438.644	0.878807	0.325307	2.70147	0.00690337	0.188053	0.725719
ENST00000379056	8012.95	-0.199105	0.0737221	-2.70075	0.00691834	0.188366	0.724999
ENST00000350498	1617.68	0.318581	0.117978	2.70034	0.00692693	0.188504	0.724679
ENST00000309042	530.245	-0.84621	0.313546	-2.69884	0.00695826	0.189261	0.722938
ENST00000396777	873.13	0.38853	0.144035	2.69747	0.00698685	0.189943	0.721377
ENST00000395952	647.038	0.463778	0.171945	2.69725	0.00699153	0.189974	0.721305
ENST00000484279	166.53	-1.04788	0.388557	-2.69685	0.0069998	0.190103	0.721011
ENST00000295688	11457.7	0.196561	0.0729031	2.69619	0.00701377	0.190386	0.720364
ENST00000642782	11.1837	-6.52407	2.42066	-2.69516	0.00703556	0.190842	0.719325
ENST00000383843	34.2829	2.43457	0.903402	2.69489	0.00704117	0.190842	0.719325
ENST00000367545	3166.37	-0.238983	0.0886802	-2.69489	0.0070412	0.190842	0.719325
ENST00000409601	555.702	-0.48791	0.181106	-2.69406	0.00705874	0.191221	0.718463
ENST00000648737	52.6156	3.84796	1.42842	2.69386	0.007063	0.191241	0.71842
ENST00000599732	648.639	0.506449	0.188031	2.69343	0.00707212	0.191391	0.718078
ENST00000504131	409.641	-0.627846	0.233128	-2.69314	0.00707831	0.191463	0.717915
ENST00000572705	10.544	-6.61576	2.45815	-2.69136	0.00711614	0.192389	0.715819
ENST00000565113	28.9137	4.68799	1.74209	2.69101	0.00712359	0.192494	0.715582
ENST00000610573	22.3565	3.4434	1.27998	2.6902	0.00714101	0.192868	0.71474
ENST00000426677	711.696	0.501567	0.186492	2.68948	0.00715624	0.193183	0.714032
ENST00000395901	31.5155	4.49712	1.6725	2.68887	0.00716948	0.193443	0.713447
ENST00000367409	3442.47	-0.28809	0.107169	-2.68817	0.00718441	0.193707	0.712854
ENST00000409735	629.01	-0.558413	0.207737	-2.68808	0.00718646	0.193707	0.712854
[truncated: 51,857 more rows]

## Sheet: Data S8
Data S8. Full transcriptomics data after DESEQ2 analysis shown in Figure S2D
Ensembl transcript ID	baseMean	log2FoldChange	lfcSE	stat	pvalue	padj	log10(padj)
ENST00000620232	7489.16	-2.7802	0.0770611	-36.0779	5.03981e-285	6.10351e-281	280.214
ENST00000361575	9233.15	-2.12056	0.0588041	-36.0614	9.15301e-285	9.23737e-281	280.034
ENST00000563390	13422.9	-1.93819	0.0573868	-33.7741	4.73284e-250	4.09411e-246	245.388
ENST00000516869	175427	-1.87554	0.0577464	-32.4789	2.12051e-231	1.60504e-227	226.795
ENST00000245458	6067.81	-2.1136	0.066339	-31.8605	9.40547e-223	6.32811e-219	218.199
ENST00000459255	5341.32	-2.1678	0.0697281	-31.0894	3.35216e-212	2.02983e-208	207.693
ENST00000362079	46185.7	-1.68216	0.0544214	-30.9099	8.79675e-210	4.84245e-206	205.315
ENST00000287038	11071.4	-1.94652	0.0639686	-30.4294	2.24584e-203	1.13327e-199	198.946
ENST00000647841	22601	-1.65237	0.0548712	-30.1136	3.21204e-199	1.49614e-195	194.825
ENST00000364938	6712.08	-3.05608	0.101877	-29.9978	1.04738e-197	4.53016e-194	193.344
ENST00000383861	1337.75	-5.18453	0.183626	-28.2341	2.22871e-175	7.4975e-172	171.125
ENST00000383925	1337.75	-5.18453	0.183626	-28.2341	2.22871e-175	7.4975e-172	171.125
ENST00000384782	1337.75	-5.18453	0.183626	-28.2341	2.22871e-175	7.4975e-172	171.125
ENST00000619109	1337.75	-5.18453	0.183626	-28.2341	2.22871e-175	7.4975e-172	171.125
ENST00000390930	1794.14	-3.10368	0.114735	-27.0509	3.72909e-161	1.18846e-157	156.925
ENST00000355057	4257.89	-1.91466	0.074137	-25.826	4.52401e-147	1.36971e-143	142.863
ENST00000636484	425746	-1.50573	0.0609448	-24.7064	9.12645e-135	2.63159e-131	130.58
ENST00000490232	849763	-1.27161	0.0515165	-24.6835	1.60651e-134	4.42177e-131	130.354
ENST00000361624	96499.9	-1.1929	0.0496743	-24.0145	1.96126e-127	5.1635e-124	123.287
ENST00000383858	2263	-3.55867	0.154432	-23.0436	1.7071e-117	4.3071e-114	113.366
ENST00000384010	894.303	-4.58366	0.199091	-23.023	2.74449e-117	6.64749e-114	113.177
ENST00000311549	11446.9	-1.34233	0.0583247	-23.0148	3.31347e-117	7.71694e-114	113.113
ENST00000377803	4287.18	-2.00437	0.0872734	-22.9665	1.00776e-116	2.26011e-113	112.646
ENST00000368567	12639.9	-1.32041	0.0579744	-22.7757	7.98996e-115	1.72791e-111	110.762
ENST00000295955	21505.2	-1.02464	0.046952	-21.8231	1.40007e-105	2.9234e-102	101.534
ENST00000458797	2266.46	-2.04419	0.0950377	-21.5092	1.27656e-102	2.57665e-99	98.5889
ENST00000365668	839.854	-3.93516	0.184065	-21.3792	2.08889e-101	4.08027e-98	97.3893
ENST00000363217	3150.18	-2.11022	0.0993427	-21.2418	3.92384e-100	7.42501e-97	96.1293
ENST00000584577	3585.3	-1.67001	0.0788589	-21.1772	1.54861e-99	2.84161e-96	95.5464
ENST00000339600	2852.67	-1.99982	0.0947567	-21.1048	7.19233e-99	1.28093e-95	94.8925
ENST00000309579	1765.21	-2.16543	0.106868	-20.2628	2.74189e-91	4.7437e-88	87.3239
ENST00000439590	4011.45	-1.67246	0.082655	-20.2342	4.89328e-91	8.23063e-88	87.0846
ENST00000554988	4281.67	-1.96995	0.0984765	-20.0042	5.05979e-89	8.28069e-86	85.0819
ENST00000430157	3730.71	-1.65495	0.0842767	-19.6371	7.45598e-86	1.18811e-82	81.9251
ENST00000525634	10098	-1.3816	0.0707491	-19.5282	6.32563e-85	9.82143e-82	81.0078
ENST00000233143	24447.3	-1.51729	0.0792272	-19.1512	9.46338e-82	1.43259e-78	77.8439
ENST00000458748	12895.7	-1.26371	0.066935	-18.8797	1.67587e-79	2.4751e-76	75.6064
ENST00000361739	16527.8	-0.960758	0.0516922	-18.5861	4.15994e-77	5.99754e-74	73.222
ENST00000448864	8071.88	-1.50264	0.0809075	-18.5723	5.38947e-77	7.5895e-74	73.1198
ENST00000374517	9385.08	-1.07089	0.0594514	-18.0129	1.54325e-72	2.12382e-69	68.6729
ENST00000361227	3758.61	-1.35512	0.0757587	-17.8874	1.47949e-71	1.99083e-68	67.701
ENST00000335895	15845.3	-0.880485	0.0496396	-17.7375	2.15183e-70	2.8326e-67	66.5478
ENST00000272274	4880.01	-1.23161	0.0702196	-17.5394	7.1651e-69	9.23125e-66	65.0347
ENST00000314355	2491.16	-1.59769	0.0913473	-17.4903	1.69889e-68	2.14318e-65	64.6689
ENST00000451311	21541.5	-0.957565	0.0548847	-17.4469	3.63691e-68	4.49441e-65	64.3473
ENST00000361236	598.85	-4.05848	0.232793	-17.4339	4.56526e-68	5.5288e-65	64.2574
ENST00000343986	7318.37	-1.55003	0.0902241	-17.1797	3.76583e-66	4.47122e-63	62.3496
ENST00000294189	13510.6	-1.28191	0.0755929	-16.9581	1.67659e-64	1.95236e-61	60.7094
ENST00000394935	10743.6	-1.39674	0.0826925	-16.8908	5.26231e-64	6.01224e-61	60.221
ENST00000650309	2064.08	-1.84541	0.110146	-16.7542	5.27439e-63	5.91444e-60	59.2281
ENST00000363925	505.08	-4.02354	0.243371	-16.5325	2.14029e-61	2.35638e-58	57.6278
ENST00000435983	6690.61	-1.37475	0.0851218	-16.1504	1.12907e-58	1.22087e-55	54.9133
ENST00000368719	8426.76	-1.13988	0.0708213	-16.0952	2.75788e-58	2.92979e-55	54.5332
ENST00000648839	23393.3	-1.00275	0.0628349	-15.9585	2.48667e-57	2.59613e-54	53.5857
ENST00000619779	1739.63	-2.72532	0.171855	-15.8583	1.23226e-56	1.2035e-53	52.9196
ENST00000618998	1739.63	-2.72532	0.171855	-15.8583	1.23226e-56	1.2035e-53	52.9196
ENST00000610460	1739.63	-2.72532	0.171855	-15.8583	1.23226e-56	1.2035e-53	52.9196
ENST00000619471	1739.63	-2.72532	0.171855	-15.8583	1.23226e-56	1.2035e-53	52.9196
ENST00000311111	2344.46	-1.65997	0.105626	-15.7155	1.18461e-55	1.1386e-52	51.9436
[truncated: 60,490 more rows]

## Sheet: Data S9
Data S9. Full transcriptomics data after DESEQ2 analysis shown in Figure S3B
[truncated: 192 more rows]
